# Supplementary material for: Borrelia burgdorferi, the Lyme disease spirochete, possesses genetically-encoded responses to doxycycline, but not to amoxicillin
Source: PLoS One. 2022 Sep 30;17(9):e0274125. doi: 10.1371/journal.pone.0274125 (PMC9524633; doi:10.1371/journal.pone.0274125)
Supplement: S1 Table — (XLSX) [file pone.0274125.s001.xlsx]

## Sheet: Table S1
Table S1. DE Table 3h doxycycline vs 3h untreated
Genomic element	start	end	strand	locus	geneID	description	COG_id	baseMean	log2FoldChange	lfcSE	stat	pvalue	padj
chrom	105	677	+	BB_0001	BB_0001	hypothetical_protein	Unclassified	221.334	0.484099	0.196902	2.45857	0.013949	0.0767046
chrom	768	1796	-	BB_0002	BB_0002	hypothetical_protein	Carbohydrate_transport_and_metabolism	1574.8	-0.285319	0.143494	-1.98836	0.0467715	0.143173
chrom	3419	5188	+	BB_0004	BB_0004	phosphoglucomutase	Carbohydrate_transport_and_metabolism	2110.9	0.212396	0.131237	1.61841	0.105574	0.228891
chrom	5251	6306	-	BB_0005	trpS	tryptophan--tRNA_ligase	Translation_ribosomal_structure_and_biogenesis	2098.18	-0.178939	0.10152	-1.7626	0.0779679	0.195738
chrom	6309	7397	-	BB_0006	BB_0006	membrane_protein	General_function_prediction_only	2091.28	-0.146229	0.10631	-1.3755	0.168976	0.312693
chrom	7458	8315	-	BB_0007	BB_0007	hypothetical_protein	Unclassified	2254.81	-0.350633	0.153875	-2.27869	0.0226858	0.0980778
chrom	8427	9197	+	BB_0008	BB_0008	hypothetical_protein	Function_unknown	1294.6	0.231295	0.0845987	2.73403	0.00625646	0.0500354
chrom	9202	10206	+	BB_0009	BB_0009	hypothetical_protein	Unclassified	754.746	0.448742	0.13787	3.25483	0.00113462	0.0207737
chrom	10203	10577	+	BB_0010	BB_0010	holo-acyl-carrier_protein_synthase	Lipid_transport_and_metabolism	792.486	-0.895099	0.265861	-3.3668	0.000760467	0.01694
chrom	10581	11420	+	BB_0011	BB_0011	hypothetical_protein	Function_unknown	1331.13	0.0035342	0.0992247	0.0356181	0.971587	0.977715
chrom	11421	12161	+	BB_0012	truA	tRNA_pseudouridine_synthase_A	Translation_ribosomal_structure_and_biogenesis	713.887	0.316686	0.163719	1.93432	0.0530734	0.154591
chrom	12154	12753	+	BB_0013	BB_0013	hypothetical_protein	Unclassified	393.419	0.29758	0.140476	2.11836	0.0341442	0.122578
chrom	12746	14728	+	BB_0014	priA	primosomal_protein_N	Replication_recombination_and_repair	1897.49	0.402325	0.149516	2.69084	0.00712721	0.0541517
chrom	14725	15345	-	BB_0015	udk	uridine_kinase	Nucleotide_transport_and_metabolism	933.876	-0.0258188	0.119023	-0.216923	0.828268	0.887887
chrom	15345	15716	-	BB_0016	BB_0016	GlpE_protein	Inorganic_ion_transport_and_metabolism	357.311	-0.470761	0.228812	-2.05742	0.0396462	0.130878
chrom	15995	16804	+	BB_0017	BB_0017	integral_membrane_protein	Function_unknown	1042.57	0.28084	0.121857	2.30466	0.0211855	0.094313
chrom	16807	17808	-	BB_0018	BB_0018	ribosomal_large_subunit_pseudouridine_synthase_D	Translation_ribosomal_structure_and_biogenesis	1508.27	-0.0119285	0.0763421	-0.156251	0.875835	0.919371
chrom	17792	18304	-	BB_0019	BB_0019	hypothetical_protein	Unclassified	399.899	0.162941	0.103036	1.58139	0.113789	0.24025
chrom	18312	19979	-	BB_0020	BB_0020	diphosphate--fructose-6-phosphate_1-phosphotransferase	Carbohydrate_transport_and_metabolism	14737.5	-0.719074	0.243893	-2.94831	0.00319513	0.0395536
chrom	21058	22101	-	BB_0022	ruvB	Holliday_junction_DNA_helicase_RuvB	Replication_recombination_and_repair	3136.34	-0.407737	0.159674	-2.55356	0.0106629	0.0685192
chrom	22146	22739	-	BB_0023	ruvA	Holliday_junction_DNA_helicase_RuvA	Replication_recombination_and_repair	3650.54	-0.785589	0.271234	-2.89636	0.00377524	0.0403808
chrom	22819	23958	+	BB_0024	BB_0024	hypothetical_protein	Carbohydrate_transport_and_metabolism	3127.31	-0.422386	0.136568	-3.09286	0.00198235	0.0302836
chrom	23965	24696	-	BB_0025	BB_0025	transcriptional_regulator	Function_unknown	4145.81	-0.269123	0.185537	-1.45051	0.146916	0.2871
chrom	24697	25623	-	BB_0026	BB_0026	bifunctional_methylenetetrahydrofolate_dehydrogenase/methenyltetrahydrofolate_cyclohydrolase	Coenzyme_transport_and_metabolism	3479.17	-0.435609	0.1914	-2.27591	0.0228516	0.098248
chrom	25753	26391	+	BB_0027	BB_0027	hypothetical_protein	Unclassified	1996.62	-0.522304	0.256304	-2.03783	0.0415667	0.134375
chrom	26399	27448	+	BB_0028	BB_0028	hypothetical_protein	Unclassified	4312.46	-0.548828	0.159826	-3.4339	0.000594964	0.0157408
chrom	27434	27865	-	BB_0029	BB_0029	hypothetical_protein	Function_unknown	403.383	-0.0207007	0.164895	-0.125539	0.900097	0.932575
chrom	27855	28490	-	BB_0030	lepB	signal_peptidase_I	Unclassified	313.677	0.215662	0.107341	2.00912	0.0445243	0.139906
chrom	28492	29472	-	BB_0031	lepB	signal_peptidase_I	Cell_motility	2374.61	-0.108516	0.130338	-0.832574	0.405085	0.561489
chrom	29543	31015	+	BB_0032	BB_0032	hypothetical_protein	Replication_recombination_and_repair	1233.88	0.107963	0.0881801	1.22435	0.220822	0.376603
chrom	31027	31479	+	BB_0033	smpB	SsrA-binding_protein	Posttranslational_modification_protein_turnover_chaperones	431.3	-0.0597264	0.0897803	-0.66525	0.50589	0.66162
chrom	31550	32089	-	BB_0034	BB_0034	outer_membrane_protein_P13	Unclassified	20353.1	-1.14296	0.412298	-2.77216	0.00556851	0.0478825
chrom	32157	34037	-	BB_0035	BB_0035	DNA_topoisomerase_IV_subunit_A	Replication_recombination_and_repair	2975.91	-0.0639384	0.0662319	-0.965372	0.334359	0.494479
chrom	34037	35836	-	BB_0036	BB_0036	DNA_topoisomerase_IV_subunit_B	Replication_recombination_and_repair	4114.01	-0.357826	0.120152	-2.97811	0.00290033	0.0382099
chrom	35857	36609	-	BB_0037	BB_0037	1-acyl-sn-glycerol-3-phosphate_acyltransferase	Lipid_transport_and_metabolism	1587.87	-0.190207	0.171243	-1.11074	0.266679	0.425501
chrom	36606	38123	-	BB_0038	BB_0038	hypothetical_protein	Unclassified	1629.73	0.0161761	0.0917414	0.176323	0.86004	0.910109
chrom	38136	39638	-	BB_0039	BB_0039	hypothetical_protein	Unclassified	1575.09	-0.105761	0.0887295	-1.19195	0.233279	0.389069
chrom	39826	40677	+	BB_0040	cheR	chemotaxis_protein_methyltransferase	Cell_motility	759.339	0.0400529	0.140518	0.285038	0.775615	0.855217
chrom	40761	41432	-	BB_0042	phoU	phosphate-specific_transport_system_accessory_protein_PhoU	Inorganic_ion_transport_and_metabolism	624.543	-0.0909333	0.122816	-0.740403	0.459055	0.614355
chrom	41443	42483	-	BB_0043	BB_0043	hypothetical_protein	Unclassified	1695.21	-0.393582	0.159872	-2.46185	0.0138221	0.0767046
chrom	42480	42881	-	BB_0044	BB_0044	hypothetical_protein	Unclassified	196.738	-0.286235	0.146864	-1.94899	0.0512967	0.150858
chrom	42907	45354	-	BB_0045	BB_0045	P115_protein	Unclassified	2636.33	0.108634	0.0860327	1.2627	0.206696	0.357971
chrom	45446	45991	+	BB_0046	rnhB	ribonuclease_HII	Replication_recombination_and_repair	383.672	0.422644	0.186333	2.26822	0.0233159	0.099169
chrom	46011	46379	-	BB_0047	BB_0047	hypothetical_protein	Unclassified	14541.5	0.4228	0.370106	1.14238	0.253297	0.411464
chrom	46531	46602	+	BB_t25	BB_t25	rna0_gene=BB_t25	Unclassified	0	NA	NA	NA	NA	NA
chrom	46689	47049	+	tmRNA	tmRNA	tmRNA	Unclassified	593.785	1.66452	0.774181	2.15004	0.0315519	0.117685
chrom	47167	47841	+	BB_0050	BB_0050	hypothetical_protein	Function_unknown	1104.43	-0.0495086	0.131486	-0.376532	0.706521	0.81109
chrom	47917	48606	+	BB_0051	BB_0051	integral_membrane_protein	Function_unknown	382.198	0.207312	0.154719	1.33992	0.18027	0.325211
chrom	48603	49259	-	BB_0052	BB_0052	tRNA/rRNA_methyltransferase	Translation_ribosomal_structure_and_biogenesis	1214.08	0.0267667	0.0660503	0.405247	0.685296	0.799419
chrom	49341	50012	+	BB_0053	ung	uracil-DNA_glycosylase	Replication_recombination_and_repair	582.736	0.309163	0.231286	1.33671	0.181316	0.32587
chrom	50112	50474	-	BB_0054	BB_0054	protein-export_membrane_protein_SecG	Cell_motility	1083.59	-1.42602	0.400591	-3.55979	0.000371146	0.0129992
chrom	50490	51251	-	BB_0055	tpiA	triosephosphate_isomerase	Carbohydrate_transport_and_metabolism	7218.43	-1.07872	0.313635	-3.4394	0.000582998	0.0157408
chrom	51253	52434	-	BB_0056	pgk	phosphoglycerate_kinase	Carbohydrate_transport_and_metabolism	36743	-0.881688	0.302664	-2.91309	0.00357871	0.040031
chrom	52454	53461	-	BB_0057	gap	glyceraldehyde_3-phosphate_dehydrogenase	Carbohydrate_transport_and_metabolism	29289	-0.896579	0.316542	-2.83242	0.00461972	0.0449853
chrom	53534	55504	-	BB_0058	BB_0058	hypothetical_protein	General_function_prediction_only	3692.7	-0.196487	0.124791	-1.57453	0.115366	0.241143
chrom	55501	56280	-	BB_0059	BB_0059	CBS_domain-containing_protein	General_function_prediction_only	4001.75	-0.239423	0.213624	-1.12077	0.262386	0.42099
chrom	56281	56748	-	BB_0060	BB_0060	endoribonuclease	General_function_prediction_only	606.331	-0.348939	0.197776	-1.76431	0.0776795	0.195738
chrom	56832	57185	-	BB_0061	trx	thioredoxin	Posttranslational_modification_protein_turnover_chaperones	1292.3	-0.640797	0.286083	-2.2399	0.0250972	0.100697
chrom	57259	57975	+	BB_0062	BB_0062	rRNA_small_subunit_methyltransferase_E	Function_unknown	316.478	0.583135	0.236569	2.46497	0.0137026	0.0766273
chrom	58029	58982	-	BB_0063	BB_0063	hypothetical_protein	Function_unknown	2088.93	-0.129484	0.100906	-1.28322	0.199415	0.350074
chrom	59101	60039	-	BB_0064	fmt	methionyl-tRNA_formyltransferase	Translation_ribosomal_structure_and_biogenesis	2741.29	-0.189721	0.160212	-1.18419	0.236338	0.392348
chrom	60036	60533	-	BB_0065	def	peptide_deformylase	Translation_ribosomal_structure_and_biogenesis	1881.41	-0.543292	0.211357	-2.5705	0.0101552	0.0668942
chrom	60568	61257	-	BB_0066	BB_0066	hypothetical_protein	Unclassified	615.127	-0.271342	0.0813878	-3.33393	0.000856267	0.0176308
chrom	61254	63032	-	BB_0067	BB_0067	peptidase	Unclassified	9775.33	-0.624188	0.228604	-2.73044	0.00632504	0.050181
chrom	63147	64028	+	BB_0068	BB_0068	haloacid_dehalogenase-like_hydrolase	General_function_prediction_only	3281.51	-0.435692	0.228334	-1.90813	0.0563743	0.162232
chrom	64038	65276	+	BB_0069	BB_0069	aminopeptidase_II	Unclassified	9766.78	-0.553191	0.255754	-2.16298	0.0305427	0.114815
chrom	65291	65752	+	BB_0070	BB_0070	hypothetical_protein	Function_unknown	2110.74	-0.663495	0.235055	-2.82273	0.00476167	0.0449853
chrom	65768	67240	+	BB_0071	BB_0071	membrane_protein	Unclassified	1352.77	0.351581	0.156192	2.25095	0.0243886	0.0998217
chrom	67248	69569	+	BB_0072	BB_0072	membrane_protein	Unclassified	2507.01	0.180229	0.139567	1.29135	0.196583	0.346373
chrom	69566	70126	+	BB_0073	BB_0073	hypothetical_protein	Unclassified	234.979	0.24331	0.14299	1.70158	0.0888338	0.209032
chrom	70142	71219	+	BB_0074	prfB	peptide_chain_release_factor_2	Translation_ribosomal_structure_and_biogenesis	8835.52	-0.503443	0.198428	-2.53715	0.0111759	0.0694746
chrom	71201	72610	+	BB_0075	BB_0075	hypothetical_protein	Unclassified	1570.87	0.107051	0.0972184	1.10114	0.270834	0.429421
chrom	72647	73492	+	BB_0076	ftsY	signal_recognition_particle-docking_protein_FtsY	Cell_motility	683.218	0.205734	0.130963	1.57093	0.1162	0.242534
chrom	73489	74517	+	BB_0077	BB_0077	hypothetical_protein	Unclassified	488.911	0.490875	0.19253	2.54961	0.0107844	0.0685192
chrom	75774	76454	+	BB_0080	BB_0080	ABC_transporter_ATP-binding_protein	General_function_prediction_only	548.874	0.513523	0.178985	2.86909	0.00411653	0.0428358
chrom	76451	77701	+	BB_0081	BB_0081	efflux_ABC_transporter_permease	General_function_prediction_only	369.843	0.614105	0.23362	2.62865	0.00857255	0.0612288
chrom	77711	79009	-	BB_0082	BB_0082	hypothetical_protein	Unclassified	2329.41	0.0684879	0.0804045	0.851792	0.394329	0.554067
chrom	79002	79322	-	BB_0083	BB_0083	hypothetical_protein	Unclassified	787.039	-0.471648	0.246301	-1.91492	0.0555025	0.160689
chrom	79505	80773	+	BB_0084	BB_0084	cysteine_desulfurase	Unclassified	1236.17	-0.0255858	0.114348	-0.223753	0.822949	0.883886
chrom	80983	81408	+	BB_0085	BB_0085	hypothetical_protein	Unclassified	343.754	0.241504	0.163286	1.47902	0.139134	0.274455
chrom	81405	82940	+	BB_0086	BB_0086	Mg_chelatase-like_protein	Posttranslational_modification_protein_turnover_chaperones	2621.66	0.233673	0.0929201	2.51477	0.011911	0.0705261
chrom	82970	83920	-	BB_0087	BB_0087	L-lactate_dehydrogenase	Unclassified	9857.57	-0.735583	0.287894	-2.55505	0.0106174	0.0685192
chrom	84041	85720	-	BB_0088	BB_0088	elongation_factor_EF-4	Cell_motility	8605.56	-0.339818	0.165725	-2.05049	0.0403165	0.132482
chrom	85880	86854	-	BB_0089	BB_0089	hypothetical_protein	General_function_prediction_only	1114.28	-0.0674191	0.0878821	-0.767153	0.44299	0.598433
chrom	86926	87360	-	BB_0090	BB_0090	V-type_ATP_synthase_subunit_K	Unclassified	2056.45	-1.28575	0.363972	-3.53256	0.000411555	0.0137647
chrom	87377	89203	-	BB_0091	BB_0091	V-type_ATP_synthase_subunit_I	Unclassified	4573.76	-0.575923	0.210641	-2.73415	0.00625416	0.0500354
chrom	89200	89808	-	BB_0092	BB_0092	V-type_ATPase_subunit_D	Unclassified	854.386	-0.0672589	0.101229	-0.664421	0.506421	0.661711
chrom	89811	91115	-	BB_0093	BB_0093	V-type_ATP_synthase_subunit_B	Unclassified	10851.5	-0.567243	0.218515	-2.5959	0.00943437	0.0639045
chrom	91137	92864	-	BB_0094	BB_0094	ATP_synthase_subunit_A	Unclassified	8994.55	-0.545582	0.191975	-2.84194	0.004484	0.0449853
chrom	92878	93423	-	BB_0095	BB_0095	hypothetical_protein	Unclassified	953.038	-0.508431	0.16381	-3.10379	0.00191059	0.0295012
chrom	93433	94032	-	BB_0096	BB_0096	V-type_ATP_synthase_subunit_E	Unclassified	2369.25	-0.516401	0.205366	-2.51454	0.0119187	0.0705261
chrom	94219	94605	-	BB_0097	BB_0097	hypothetical_protein	Unclassified	1082.01	-0.700133	0.203003	-3.44888	0.000562917	0.0157408
chrom	94611	96953	-	BB_0098	BB_0098	endonuclease_MutS2	Replication_recombination_and_repair	2195.17	0.259017	0.108767	2.38139	0.0172475	0.0854049
chrom	96943	97866	-	BB_0099	rsgA	ribosome_biogenesis_GTPase_RsgA	General_function_prediction_only	1603.88	0.103298	0.0681602	1.51552	0.129641	0.262365
chrom	97863	98648	-	BB_0100	murI	glutamate_racemase	Cell_wall_membrane_biogenesis	1203.59	-0.178936	0.162634	-1.10024	0.271229	0.429421
chrom	98817	100205	+	BB_0101	asnS	asparagine--tRNA_ligase	Translation_ribosomal_structure_and_biogenesis	3948.57	0.0297288	0.100066	0.297093	0.766395	0.850497
chrom	100228	100749	+	BB_0102	BB_0102	hypothetical_protein	Unclassified	401.084	0.114085	0.149429	0.76347	0.445183	0.60083
chrom	100746	101339	-	BB_0103	BB_0103	hypothetical_protein	General_function_prediction_only	929.593	0.0530602	0.0859826	0.617104	0.537166	0.684513
chrom	101525	102949	-	BB_0104	BB_0104	periplasmic_serine_protease_DO	Posttranslational_modification_protein_turnover_chaperones	20466.6	-0.254313	0.267971	-0.94903	0.342606	0.501096
chrom	103016	103771	-	BB_0105	map	methionine_aminopeptidase	Translation_ribosomal_structure_and_biogenesis	2959.86	-0.192459	0.170038	-1.13186	0.257694	0.415785
chrom	103764	105299	-	BB_0106	BB_0106	hypothetical_protein	General_function_prediction_only	1605.14	0.12372	0.118106	1.04753	0.294854	0.454791
chrom	105418	105846	-	BB_0107	nusB	transcription_antitermination_factor_NusB	Transcription	860.055	-0.270998	0.165366	-1.63877	0.10126	0.223364
chrom	105884	106894	-	BB_0108	BB_0108	basic_membrane_protein	Posttranslational_modification_protein_turnover_chaperones	2672.77	-0.256369	0.12264	-2.09042	0.0365799	0.127053
chrom	106974	108170	-	BB_0109	BB_0109	acetyl-CoA_acetyltransferase	Lipid_transport_and_metabolism	5304.68	-0.277297	0.138239	-2.00593	0.0448639	0.140053
chrom	108307	109671	+	BB_0110	BB_0110	hypothetical_protein	Unclassified	1778.61	-0.128485	0.0964843	-1.33166	0.182971	0.327613
chrom	109675	111042	-	BB_0111	dnaB	replicative_DNA_helicase	Replication_recombination_and_repair	3191.49	-0.0984334	0.115932	-0.849061	0.395847	0.554087
chrom	111046	111567	-	BB_0112	rplI	50S_ribosomal_protein_L9	Translation_ribosomal_structure_and_biogenesis	3033.75	-0.615356	0.259926	-2.36743	0.0179123	0.0874901
chrom	111585	111875	-	BB_0113	rpsR	30S_ribosomal_protein_S18	Translation_ribosomal_structure_and_biogenesis	1661.26	-0.589869	0.301812	-1.95443	0.0506506	0.149352
chrom	111889	112338	-	BB_0114	BB_0114	single-stranded_DNA-binding_protein	Replication_recombination_and_repair	4538.74	-0.138686	0.262973	-0.527376	0.597932	0.73262
chrom	112350	112769	-	BB_0115	BB_0115	30S_ribosomal_protein_S6	Translation_ribosomal_structure_and_biogenesis	2611.93	-0.292775	0.276378	-1.05933	0.28945	0.450325
chrom	112909	114603	-	BB_0116	BB_0116	PTS_system_maltose_and_glucose-specific_transporter_subunit_IIABC	Carbohydrate_transport_and_metabolism	4290.53	-0.0726451	0.0895216	-0.811481	0.41709	0.573149
chrom	114807	115508	+	BB_0117	BB_0117	hemolysin_III	General_function_prediction_only	546.631	0.296503	0.135342	2.19077	0.0284688	0.109016
chrom	115505	116806	-	BB_0118	rseP	RIP_metalloprotease_RseP	Cell_wall_membrane_biogenesis	1336.35	0.0357078	0.0906681	0.39383	0.693707	0.804005
chrom	117678	118370	-	BB_0120	uppS	isoprenyl_transferase	Lipid_transport_and_metabolism	4046.96	-0.688455	0.270254	-2.54743	0.0108518	0.0685192
chrom	118375	118929	-	BB_0121	frr	ribosome_recycling_factor	Translation_ribosomal_structure_and_biogenesis	3978.05	-0.645889	0.264353	-2.44328	0.0145544	0.077438
chrom	118964	119803	-	BB_0122	tsf	elongation_factor_Ts	Translation_ribosomal_structure_and_biogenesis	5825.11	-0.751983	0.292351	-2.5722	0.0101056	0.0668736
chrom	119807	120589	-	BB_0123	rpsB	30S_ribosomal_protein_S2	Translation_ribosomal_structure_and_biogenesis	11043.4	-0.596546	0.269275	-2.21538	0.0267341	0.10605
chrom	120804	121082	-	BB_0124	BB_0124	hypothetical_protein	Unclassified	124.197	-0.199195	0.202567	-0.983354	0.325433	0.485401
chrom	121101	121823	-	BB_0125	BB_0125	hypothetical_protein	Unclassified	2011.68	-0.26295	0.222282	-1.18296	0.236825	0.392702
chrom	121880	122491	-	BB_0126	BB_0126	hypothetical_protein	General_function_prediction_only	1772.16	-0.418544	0.205753	-2.03421	0.0419306	0.135005
chrom	122491	124146	-	BB_0127	BB_0127	30S_ribosomal_protein_S1	Translation_ribosomal_structure_and_biogenesis	17979.4	-0.42964	0.257213	-1.67036	0.0948472	0.21827
chrom	124149	124814	-	BB_0128	cmk	cytidylate_kinase	Nucleotide_transport_and_metabolism	2576.72	-0.392121	0.2919	-1.34334	0.179162	0.32481
chrom	124798	125547	-	BB_0129	BB_0129	hypothetical_protein	Translation_ribosomal_structure_and_biogenesis	707.132	-0.177392	0.103458	-1.71463	0.086413	0.206471
chrom	125534	126301	-	BB_0130	BB_0130	hypothetical_protein	Unclassified	655.704	-0.0229615	0.078351	-0.29306	0.769476	0.852543
chrom	126316	127413	-	BB_0131	recA	recombinase_A	Replication_recombination_and_repair	10584.8	-0.580004	0.231743	-2.50279	0.0123218	0.0716362
chrom	127427	130132	-	BB_0132	BB_0132	transcription_elongation_factor_GreA	Function_unknown	7757.2	-0.342018	0.161926	-2.11219	0.0346699	0.122928
chrom	130170	131114	-	BB_0133	BB_0133	hypothetical_protein	General_function_prediction_only	4205.35	-0.594295	0.214618	-2.76908	0.00562152	0.0480506
chrom	131298	132425	+	BB_0134	BB_0134	hypothetical_protein	General_function_prediction_only	1426.09	0.368066	0.125649	2.92931	0.00339716	0.0396612
chrom	132472	133842	-	BB_0135	hisS	histidine--tRNA_ligase	Translation_ribosomal_structure_and_biogenesis	4987.88	-0.409788	0.166689	-2.4584	0.0139557	0.0767046
chrom	133975	135864	+	BB_0136	BB_0136	penicillin-binding_protein	Cell_wall_membrane_biogenesis	2861.58	0.272838	0.121238	2.25043	0.0244217	0.0998217
chrom	135874	137766	-	BB_0137	BB_0137	long-chain-fatty-acid_CoA_ligase	Lipid_transport_and_metabolism	10580.4	-0.80176	0.234642	-3.41695	0.000633272	0.0161827
chrom	137880	138089	-	BB_0138	BB_0138	hypothetical_protein	Unclassified	11.0166	-0.0247995	0.487928	-0.0508261	0.959464	NA
chrom	138434	138745	-	BB_0139	BB_0139	hypothetical_protein	Unclassified	340.051	-0.15419	0.153991	-1.00129	0.316685	0.477054
chrom	141979	142932	-	BB_0141	BB_0141	membrane_fusion_protein	Secondary_metabolites_biosynthesis_transport_and_catabolism	3770.41	-0.408365	0.124965	-3.26784	0.00108372	0.0202776
chrom	142944	144230	-	BB_0142	BB_0142	outer_membrane_efflux_protein	Cell_motility	2696	-0.16252	0.0778387	-2.0879	0.0368064	0.127053
chrom	144307	144597	+	BB_0143	BB_0143	membrane_protein_insertion_efficiency_factor	Function_unknown	112.085	0.101087	0.221121	0.457156	0.647559	0.770499
chrom	144586	145458	-	BB_0144	BB_0144	glycine/betaine_ABC_transporter_substrate-binding_protein	Unclassified	7214.67	-0.530585	0.24906	-2.13035	0.0331425	0.121206
chrom	145471	146370	-	BB_0145	BB_0145	glycine/betaine_ABC_transporter_permease	Unclassified	2228.21	-0.221739	0.176164	-1.25871	0.208136	0.359667
chrom	146377	147495	-	BB_0146	BB_0146	glycine/betaine_ABC_transporter_ATP-binding_protein	Unclassified	2511.7	-0.289217	0.173586	-1.66614	0.0956865	0.219479
chrom	147649	148659	-	BB_0147	BB_0147	flagellin	Cell_motility	78376.1	-1.40571	0.355189	-3.95764	7.56948e-05	0.00472599
chrom	148786	150783	-	BB_0149	BB_0149	flagellar_hook-associated_protein_FliD	Cell_motility	8161.7	-0.346473	0.187398	-1.84887	0.0644772	0.173713
chrom	150974	152179	+	BB_0151	nagA	N-acetylglucosamine-6-phosphate_deacetylase	Carbohydrate_transport_and_metabolism	4203.11	-0.118821	0.106209	-1.11874	0.263249	0.421904
chrom	152206	153012	+	BB_0152	nagB	glucosamine-6-phosphate_deaminase	Carbohydrate_transport_and_metabolism	1314.69	0.0388123	0.11279	0.34411	0.730764	0.825103
chrom	153075	153686	-	BB_0153	BB_0153	superoxide_dismutase	Inorganic_ion_transport_and_metabolism	1996.6	-0.578023	0.196477	-2.94194	0.00326165	0.0396612
chrom	153701	156400	-	BB_0154	secA	protein_translocase_subunit_SecA	Cell_motility	26361.4	-0.686977	0.229184	-2.9975	0.00272206	0.0378309
chrom	156462	157598	+	BB_0155	BB_0155	lipoprotein	Unclassified	1180.56	0.110403	0.126552	0.872391	0.382995	0.546557
chrom	157627	158061	+	BB_0156	BB_0156	hypothetical_protein	Unclassified	201.734	0.651081	0.224574	2.89918	0.00374145	0.0403808
chrom	158076	158474	+	BB_0157	BB_0157	hypothetical_protein	Unclassified	387.571	-0.323981	0.234465	-1.38179	0.167037	0.310304
chrom	158628	159344	+	BB_0158	BB_0158	S2_lipoprotein	Unclassified	1303.18	-0.457261	0.209526	-2.18236	0.0290829	0.111072
chrom	159368	160042	+	BB_0159	BB_0159	hypothetical_protein	Unclassified	730.472	0.0178851	0.11869	0.150688	0.880222	0.921282
chrom	160090	161208	+	BB_0160	alr	alanine_racemase	Cell_wall_membrane_biogenesis	890.956	0.466593	0.191041	2.44238	0.0145909	0.077438
chrom	161200	162801	-	BB_0161	BB_0161	hypothetical_protein	Unclassified	1630.54	0.122222	0.0773191	1.58075	0.113935	0.24025
chrom	162878	163045	+	BB_0162	BB_0162	hypothetical_protein	Unclassified	117.326	-0.223424	0.216722	-1.03092	0.302577	0.461253
chrom	163072	164820	-	BB_0163	BB_0163	hypothetical_protein	Unclassified	3120.6	-0.183666	0.129912	-1.41377	0.157431	0.299035
chrom	164901	165887	-	BB_0164	BB_0164	K+-dependent_Na+/Ca+_exchanger-like_protein	Inorganic_ion_transport_and_metabolism	1232.36	0.19141	0.10703	1.78838	0.0737144	0.188323
chrom	165915	167759	-	BB_0165	BB_0165	hypothetical_protein	Function_unknown	3439.87	0.107318	0.101496	1.05737	0.290344	0.45068
chrom	167879	169399	-	BB_0166	malQ	4-alpha-glucanotransferase	Carbohydrate_transport_and_metabolism	2385.37	0.0514568	0.120193	0.428118	0.668565	0.788226
chrom	169563	170708	+	BB_0167	BB_0167	outer_membrane_protein	Cell_wall_membrane_biogenesis	1316.44	0.300111	0.139943	2.14452	0.0319912	0.118707
chrom	170720	171097	-	BB_0168	BB_0168	dnaK_suppressor	Signal_transduction_mechanisms	864.067	-0.15664	0.103051	-1.52003	0.128504	0.261377
chrom	171263	171484	+	BB_0169	infA	translation_initiation_factor_IF-1	Translation_ribosomal_structure_and_biogenesis	290.49	-0.427727	0.175124	-2.44242	0.0145892	0.077438
chrom	171532	173535	-	BB_0170	BB_0170	hypothetical_protein	General_function_prediction_only	2347.3	0.254918	0.0922627	2.76295	0.00572811	0.0484634
chrom	173529	174116	-	BB_0171	BB_0171	hypothetical_protein	General_function_prediction_only	1352.11	-0.39482	0.238166	-1.65775	0.0973675	0.220779
chrom	174098	174970	-	BB_0172	BB_0172	von_Willebrand_factor_type_A_domain-containing_protein	Function_unknown	2528.31	-0.593323	0.254898	-2.32769	0.0199288	0.0911391
chrom	175081	176082	-	BB_0173	BB_0173	hypothetical_protein	Function_unknown	3539.13	-0.125358	0.153157	-0.818491	0.413077	0.568178
chrom	176069	176974	-	BB_0174	BB_0174	hypothetical_protein	Unclassified	758.7	0.0796085	0.0856435	0.929534	0.352613	0.511466
chrom	176978	177853	-	BB_0175	BB_0175	hypothetical_protein	Function_unknown	2254.82	-0.284704	0.212092	-1.34236	0.17948	0.32481
chrom	177868	178860	-	BB_0176	BB_0176	ATPase	General_function_prediction_only	6221.93	-0.669792	0.237044	-2.82561	0.00471914	0.0449853
chrom	178917	179543	-	BB_0177	gidB	rRNA_small_subunit_methyltransferase_G	Cell_wall_membrane_biogenesis	326.467	0.0201836	0.159157	0.126815	0.899086	0.932575
chrom	179540	181405	-	BB_0178	gidA	tRNA_uridine_5-carboxymethylaminomethyl_modification_protein_GidA	Unclassified	10669.5	-0.732589	0.194703	-3.7626	0.000168155	0.00887572
chrom	181408	182802	-	BB_0179	trmE	tRNA_modification_GTPase	General_function_prediction_only	4372.68	-0.654587	0.178721	-3.66261	0.00024966	0.0105444
chrom	182886	183380	+	BB_0180	BB_0180	flagellar_protein_FlbF	Unclassified	927.095	-0.510569	0.232683	-2.19427	0.0282161	0.108338
chrom	183392	185275	+	BB_0181	flgK	flagellar_hook-associated_protein_FlgK	Cell_motility	12158.8	-0.369513	0.158191	-2.33587	0.019498	0.090185
chrom	185278	186552	+	BB_0182	flgL	flagellar_hook-associated_protein_FlgL	Cell_motility	6079.07	-0.527946	0.165684	-3.18646	0.00144025	0.0240488
chrom	186554	186946	+	BB_0183	BB_0183	flagellar_assembly_protein_FliW	Function_unknown	552.798	-0.0750425	0.088756	-0.845491	0.397837	0.554518
chrom	186949	187194	+	BB_0184	csrA	carbon_storage_regulator	Signal_transduction_mechanisms	38.9821	0.273348	0.351516	0.777625	0.43679	NA
chrom	187178	187831	-	BB_0185	BB_0185	glycoprotease_family_protein	Posttranslational_modification_protein_turnover_chaperones	673.874	0.319824	0.131692	2.42858	0.0151582	0.0797877
chrom	187824	188237	-	BB_0186	BB_0186	tRNA_threonylcarbamoyladenosine_biosynthesis_protein	General_function_prediction_only	450.313	-0.0438097	0.145583	-0.300926	0.763471	0.849221
chrom	188234	188494	-	BB_0187	BB_0187	hypothetical_protein	Unclassified	100.561	-0.0769244	0.20101	-0.38269	0.701949	0.809638
chrom	188708	189055	-	BB_0188	rplT	50S_ribosomal_protein_L20	Translation_ribosomal_structure_and_biogenesis	6697.2	-0.752132	0.403669	-1.86324	0.0624283	0.170337
chrom	189076	189276	-	BB_0189	rpmI	50S_ribosomal_protein_L35	Translation_ribosomal_structure_and_biogenesis	702.212	0.0573447	0.294089	0.194991	0.8454	0.897925
chrom	189299	189859	-	BB_0190	infC	translation_initiation_factor_IF-3	Translation_ribosomal_structure_and_biogenesis	7567.97	-0.489387	0.259647	-1.88481	0.059455	0.167726
chrom	190187	190717	+	BB_0192	BB_0192	hypothetical_protein	Unclassified	146.123	0.38016	0.191481	1.98536	0.0471042	0.143308
chrom	190719	191459	+	BB_0193	BB_0193	lipoprotein	Unclassified	181.599	0.794401	0.242605	3.27446	0.00105864	0.0202693
chrom	191518	192327	-	BB_0194	BB_0194	TatD_family_hydrolase	Replication_recombination_and_repair	1461.92	-0.212749	0.0831848	-2.55754	0.0105415	0.0685192
chrom	192324	193463	-	BB_0195	BB_0195	hypothetical_protein	General_function_prediction_only	2905.97	-0.639311	0.19352	-3.30359	0.000954559	0.0190381
chrom	193800	194873	+	BB_0196	prfA	peptide_chain_release_factor_1	Translation_ribosomal_structure_and_biogenesis	1669.01	-0.136901	0.122084	-1.12137	0.262131	0.42099
chrom	194876	195736	+	BB_0197	BB_0197	release_factor_glutamine_methyltransferase	Translation_ribosomal_structure_and_biogenesis	1693.62	-0.159136	0.117579	-1.35344	0.175914	0.322163
chrom	195693	197696	+	BB_0198	BB_0198	guanosine-3'5'-bis(diphosphate)_3'-pyrophosphohydrolase	Signal_transduction_mechanisms	5954.8	-0.0689608	0.121119	-0.569364	0.569109	0.711882
chrom	197686	199950	+	BB_0199	BB_0199	hypothetical_protein	Unclassified	1139.47	0.55979	0.201713	2.77518	0.00551707	0.0478252
chrom	199965	201050	-	BB_0200	BB_0200	D-alanine--D-alanine_ligase	Cell_wall_membrane_biogenesis	2494.41	-0.0775166	0.0973783	-0.796036	0.426011	0.581513
chrom	201052	202578	-	BB_0201	BB_0201	UDP-N-acetylmuramyl-tripeptide_synthetase	Cell_wall_membrane_biogenesis	4740.26	-0.15294	0.109659	-1.39468	0.163112	0.305163
chrom	202693	202765	+	BB_t01	tRNA-Cys-1	rna1_gene=tRNA-Cys-1	Unclassified	0	NA	NA	NA	NA	NA
chrom	202850	204088	+	BB_0202	BB_0202	hemolysin	General_function_prediction_only	2750.03	-0.235137	0.108936	-2.15849	0.0308894	0.115815
chrom	204137	205072	+	BB_0203	hflK	protein_HflK	Posttranslational_modification_protein_turnover_chaperones	2150.54	0.0145084	0.0885492	0.163846	0.869852	0.915551
chrom	205175	206044	+	BB_0204	hflC	protein_HflC	Posttranslational_modification_protein_turnover_chaperones	3814.73	-0.173364	0.123889	-1.39935	0.161709	0.304343
chrom	206334	206406	+	BB_t30	BB_t30	rna2_gene=BB_t30	Unclassified	0	NA	NA	NA	NA	NA
chrom	206428	206500	+	BB_t02	tRNA-Phe-2	rna3_gene=tRNA-Phe-2	Unclassified	0	NA	NA	NA	NA	NA
chrom	206529	208106	+	BB_0205	BB_0205	hypothetical_protein	Signal_transduction_mechanisms	1618.24	0.136615	0.131413	1.03958	0.298535	0.458009
chrom	208084	208581	-	BB_0206	BB_0206	16S_rRNA_(guanine(966)-N(2))-methyltransferase_RsmD	Replication_recombination_and_repair	456.991	-0.101526	0.159508	-0.636492	0.524456	0.674634
chrom	209529	211274	+	BB_0208	BB_0208	hypothetical_protein	Unclassified	756.598	0.501173	0.171127	2.92867	0.00340416	0.0396612
chrom	211301	212068	+	BB_0209	BB_0209	hypothetical_protein	General_function_prediction_only	5977.98	-0.31155	0.257312	-1.21078	0.225978	0.38177
chrom	212061	215420	+	BB_0210	BB_0210	hypothetical_protein	General_function_prediction_only	10409.9	-0.104483	0.104269	-1.00205	0.316318	0.477054
chrom	215427	217259	+	BB_0211	BB_0211	DNA_mismatch_repair_protein	Replication_recombination_and_repair	2702.5	0.218415	0.108465	2.01368	0.0440428	0.139307
chrom	217278	218312	+	BB_0212	BB_0212	hypothetical_protein	Unclassified	267.491	0.125224	0.200431	0.624776	0.532118	0.680429
chrom	218341	218414	+	BB_t31	BB_t31	rna4_gene=BB_t31	Unclassified	0.183762	-0.629199	5.267	-0.119461	0.904911	NA
chrom	218425	219078	-	BB_0213	BB_0213	lipoprotein	Unclassified	403.036	0.46932	0.170337	2.75525	0.0058648	0.0484634
chrom	219056	219634	-	BB_0214	efp	elongation_factor_P	Translation_ribosomal_structure_and_biogenesis	2098.44	-0.177075	0.106484	-1.66292	0.0963276	0.219915
chrom	219800	220639	+	BB_0215	BB_0215	phosphate_ABC_transporter_substrate-binding_protein	Inorganic_ion_transport_and_metabolism	2166.16	-0.271471	0.134303	-2.02133	0.0432459	0.137543
chrom	220729	221637	+	BB_0216	pstC	phosphate_ABC_transporter_permease_PstC	Inorganic_ion_transport_and_metabolism	1471.82	-0.0622689	0.0827462	-0.752529	0.451733	0.608413
chrom	221742	223178	+	BB_0217	pstA	phosphate_ABC_transporter_permease_PstA	Inorganic_ion_transport_and_metabolism	1802.4	0.326661	0.122376	2.66932	0.00760058	0.056846
chrom	223179	223961	+	BB_0218	pstB	phosphate_ABC_transporter_ATP-binding_protein	Inorganic_ion_transport_and_metabolism	1374.51	0.361756	0.164594	2.19787	0.0279586	0.108338
chrom	223964	224785	-	BB_0219	BB_0219	metal_cation_transporter_permease	Inorganic_ion_transport_and_metabolism	5956.44	-0.575431	0.220813	-2.60597	0.00916154	0.0629472
chrom	224826	226610	-	BB_0220	BB_0220	alanine--tRNA_ligase	Translation_ribosomal_structure_and_biogenesis	8158.86	-0.401963	0.158714	-2.53263	0.0113212	0.0700741
chrom	226610	227827	-	BB_0221	BB_0221	flagellar_motor_switch_protein	Cell_motility	1733.33	0.0610381	0.0564625	1.08104	0.27968	0.438272
chrom	227814	228521	-	BB_0222	BB_0222	6-phosphogluconolactonase	Carbohydrate_transport_and_metabolism	822.887	-0.000618942	0.1225	-0.0050526	0.995969	0.996663
chrom	229217	230224	+	BB_0225	BB_0225	tRNA-dihydrouridine_synthase_A	General_function_prediction_only	1614.3	0.400868	0.155348	2.58044	0.00986744	0.0657117
chrom	230214	231491	-	BB_0226	serS	serine--tRNA_ligase	Translation_ribosomal_structure_and_biogenesis	4323.82	-0.30959	0.107308	-2.88506	0.00391343	0.0413212
chrom	231621	232322	+	BB_0227	BB_0227	hypothetical_protein	Unclassified	548.15	0.112447	0.125563	0.895543	0.370497	0.532034
chrom	232338	235253	+	BB_0228	BB_0228	hypothetical_protein	General_function_prediction_only	4261.61	-0.135566	0.103234	-1.31319	0.18912	0.336109
chrom	235289	235534	-	BB_0229	rpmE	50S_ribosomal_protein_L31_type_B	Translation_ribosomal_structure_and_biogenesis	598.172	-0.681225	0.301933	-2.25621	0.0240574	0.0998217
chrom	235595	237142	-	BB_0230	rho	transcription_termination_factor_Rho	Transcription	9904.93	0.0648976	0.206332	0.31453	0.753119	0.840963
chrom	237222	237629	-	BB_0231	BB_0231	hypothetical_protein	Function_unknown	2109.33	0.0677588	0.271777	0.249318	0.803115	0.87038
chrom	237630	237956	-	BB_0232	hbb	DNA-binding_protein_HU	Replication_recombination_and_repair	1188.52	-0.312746	0.241959	-1.29256	0.196164	0.346059
chrom	237969	238226	-	BB_0233	rpsT	30S_ribosomal_protein_S20	Translation_ribosomal_structure_and_biogenesis	555.96	-0.69436	0.275674	-2.51877	0.0117764	0.0705261
chrom	238301	239128	-	BB_0234	BB_0234	integral_membrane_protein	Unclassified	292.018	0.215728	0.126422	1.70642	0.0879306	0.208364
chrom	239144	240250	-	BB_0235	ychF	ribosome-binding_ATPase	General_function_prediction_only	3043.13	-0.237404	0.119513	-1.98644	0.046985	0.14325
chrom	240283	242289	-	BB_0236	BB_0236	hypothetical_protein	General_function_prediction_only	11011.1	-0.544369	0.190386	-2.85929	0.00424592	0.043551
chrom	242438	244003	+	BB_0237	lnt	apolipoprotein_N-acyltransferase	Cell_wall_membrane_biogenesis	3511.49	0.337843	0.125133	2.69988	0.00693647	0.0532674
chrom	243943	244713	-	BB_0238	BB_0238	hypothetical_protein	General_function_prediction_only	6821.75	-0.906118	0.325952	-2.77991	0.0054374	0.0478252
chrom	244777	245382	-	BB_0239	BB_0239	deoxyguanosine/deoxyadenosine_kinase	Nucleotide_transport_and_metabolism	795.579	0.0374057	0.0954442	0.391911	0.695124	0.804349
chrom	245790	246554	+	BB_0240	BB_0240	glycerol_uptake_facilitator	Carbohydrate_transport_and_metabolism	6317.85	-1.56511	0.220712	-7.0912	1.32953e-12	6.36401e-10
chrom	246597	248102	+	BB_0241	glpK	glycerol_kinase	Unclassified	22245.5	-2.28728	0.271134	-8.436	3.28377e-17	4.71549e-14
chrom	248156	248434	+	BB_0242	BB_0242	hypothetical_protein	Unclassified	94.8196	-0.994915	0.268602	-3.70405	0.000212184	0.00976226
chrom	248506	250089	+	BB_0243	BB_0243	glycerol-3-phosphate_dehydrogenase	Unclassified	10950.7	-1.51796	0.18724	-8.10703	5.18705e-16	3.7243e-13
chrom	250176	250670	-	BB_0244	BB_0244	hypothetical_protein	Function_unknown	647.345	-0.244174	0.127705	-1.91201	0.0558749	0.161441
chrom	250657	251211	-	BB_0245	BB_0245	hypothetical_protein	Function_unknown	2380.42	-0.432929	0.173281	-2.49842	0.012475	0.0719439
chrom	251212	252237	-	BB_0246	BB_0246	M23_peptidase_domain-containing_protein	Cell_wall_membrane_biogenesis	3350.63	-0.473307	0.174941	-2.70553	0.0068196	0.0529348
chrom	252434	253039	+	BB_0247	rdgB	non-canonical_purine_NTP_pyrophosphatase	Nucleotide_transport_and_metabolism	505.831	0.443992	0.162422	2.73357	0.00626514	0.0500354
chrom	253159	254931	+	BB_0248	pepF	oligoendopeptidase_F	Unclassified	3180.59	0.06411	0.122951	0.521427	0.60207	0.736255
chrom	254945	255649	+	BB_0249	BB_0249	phosphatidylcholine_synthase	Lipid_transport_and_metabolism	983.359	0.113841	0.0858723	1.32571	0.184937	0.330311
chrom	255646	256260	+	BB_0250	BB_0250	inner_membrane_protein	Function_unknown	422.734	0.183582	0.0977181	1.87869	0.0602874	0.167776
chrom	256463	258985	+	BB_0251	leuS	leucine--tRNA_ligase	Translation_ribosomal_structure_and_biogenesis	9528.68	-0.405102	0.172301	-2.35113	0.0187167	0.0889732
chrom	259000	261303	+	BB_0252	BB_0252	hypothetical_protein	General_function_prediction_only	3251.29	0.0743166	0.0926304	0.802292	0.422384	0.578211
chrom	261292	263712	-	BB_0253	lon	ATP-dependent_protease_La	Posttranslational_modification_protein_turnover_chaperones	9951.37	-0.573713	0.172136	-3.33291	0.000859439	0.0176308
chrom	263988	266114	+	BB_0254	recJ	single-stranded-DNA-specific_exonuclease	Replication_recombination_and_repair	2385.15	0.165872	0.111614	1.48613	0.137245	0.272547
chrom	266107	267051	+	BB_0255	BB_0255	M23_peptidase_domain-containing_protein	Cell_wall_membrane_biogenesis	1624.39	0.255522	0.127071	2.01087	0.044339	0.139906
chrom	267066	267275	+	BB_0256	rpsU	30S_ribosomal_protein_S21	Translation_ribosomal_structure_and_biogenesis	647.394	-0.446565	0.308346	-1.44826	0.147545	0.287301
chrom	267313	269676	-	BB_0257	BB_0257	DNA_translocase_FtsK	Unclassified	3914.08	0.0240186	0.099112	0.242338	0.808519	0.872301
chrom	269673	270473	-	BB_0258	BB_0258	undecaprenyl-diphosphatase	Function_unknown	585.909	-0.209806	0.12089	-1.73551	0.08265	0.202214
chrom	270488	272641	-	BB_0259	BB_0259	transglycosylase_SLT_domain-containing_protein	Cell_wall_membrane_biogenesis	3133.92	-0.0783193	0.0922499	-0.84899	0.395887	0.554087
chrom	272634	273647	-	BB_0260	BB_0260	hypothetical_protein	Unclassified	1891.14	-0.108778	0.0731274	-1.48752	0.136878	0.272547
chrom	273857	275236	+	BB_0261	BB_0261	hypothetical_protein	General_function_prediction_only	1129.04	0.118075	0.118847	0.993508	0.320463	0.481868
chrom	275243	276496	-	BB_0262	BB_0262	M23_peptidase_domain-containing_protein	Cell_wall_membrane_biogenesis	2399.39	0.0649178	0.128283	0.506053	0.612819	0.742382
chrom	276558	277064	+	BB_0263	lepB	signal_peptidase_I	Cell_motility	356.463	0.269717	0.153494	1.75718	0.0788874	0.197356
chrom	277090	278559	-	BB_0264	BB_0264	heat_shock_protein_70	Posttranslational_modification_protein_turnover_chaperones	3450.41	0.0913658	0.0927145	0.985453	0.324402	0.485401
chrom	278537	279058	-	BB_0265	BB_0265	hypothetical_protein	Unclassified	937.971	-0.130523	0.206456	-0.632209	0.52725	0.677002
chrom	279078	279380	-	BB_0266	BB_0266	hypothetical_protein	Unclassified	769.077	-0.189418	0.230878	-0.820422	0.411975	0.567207
chrom	279407	281311	-	BB_0267	BB_0267	hypothetical_protein	Function_unknown	16414.3	-0.235329	0.204146	-1.15275	0.249012	0.408422
chrom	281314	281793	-	BB_0268	BB_0268	hypothetical_protein	Unclassified	1238.48	-0.0927469	0.185731	-0.499363	0.617524	0.745807
chrom	281800	282687	-	BB_0269	BB_0269	ATP-binding_protein	Unclassified	13157.7	-0.729475	0.312379	-2.33522	0.0195317	0.090185
chrom	282699	283865	-	BB_0270	BB_0270	flagellar_biosynthesis_regulator_FlhF	Cell_motility	2142.51	-0.0173389	0.0677013	-0.25611	0.797866	0.866405
chrom	283869	285962	-	BB_0271	flhA	flagellar_biosynthesis_protein_FlhA	Cell_motility	9008.05	-0.359298	0.158593	-2.26553	0.0234801	0.099169
chrom	285971	287089	-	BB_0272	flhB	flagellar_biosynthesis_protein_FlhB	Cell_motility	3761.28	-0.404075	0.168311	-2.40076	0.0163609	0.083313
chrom	287089	287877	-	BB_0273	fliR	flagellar_biosynthetic_protein_FliR	Cell_motility	966.514	0.264912	0.11169	2.37184	0.0176996	0.0867461
chrom	287910	288173	-	BB_0274	fliQ	flagellar_biosynthesis_protein_FliQ	Cell_motility	167.935	0.391227	0.190468	2.05403	0.0399724	0.131652
chrom	288182	288946	-	BB_0275	fliP	flagellar_biosynthesis_protein_FliP	Cell_motility	1749.48	0.133843	0.0945429	1.41569	0.156868	0.29836
chrom	288957	289583	-	BB_0276	BB_0276	flagellar_biosynthesis_protein_FliZ	Unclassified	423.994	0.0960925	0.113382	0.847507	0.396712	0.554162
chrom	289576	289917	-	BB_0277	BB_0277	flagellar_motor_switch_protein_FliN	Cell_motility	3071.46	-0.675337	0.297985	-2.26635	0.0234301	0.099169
chrom	289963	291021	-	BB_0278	fliM	flagellar_motor_switch_protein_FliM	Cell_motility	5929.26	-0.300268	0.174719	-1.71858	0.0856902	0.205877
chrom	291059	291595	-	BB_0279	fliL	flagellar_basal_body-associated_protein_FliL	Cell_motility	1438.88	-0.284195	0.204289	-1.39114	0.164182	0.306586
chrom	291644	292426	-	BB_0280	BB_0280	flagellar_motor_protein_MotB	Cell_motility	3371.16	-0.565585	0.224149	-2.52325	0.0116275	0.0705261
chrom	292426	293208	-	BB_0281	BB_0281	motility_protein_A	Cell_motility	4944.2	-0.766685	0.244844	-3.13132	0.00174022	0.027461
chrom	293205	293429	-	BB_0282	BB_0282	flagellar_protein_FlbD	Cell_motility	1072.04	-0.469378	0.337894	-1.38913	0.164794	0.306955
chrom	293452	294780	-	BB_0283	BB_0283	flagellar_hook_protein_FlgE	Cell_motility	13764.8	-0.705598	0.287333	-2.45568	0.0140619	0.076779
chrom	294785	295228	-	BB_0284	flgD	flagellar_hook_capping_protein	Cell_motility	2614.34	-0.316536	0.248513	-1.27372	0.202761	0.354647
chrom	295242	296420	-	BB_0285	BB_0285	flagellar_protein	Unclassified	2065.5	-0.52045	0.205795	-2.52898	0.0114396	0.0702018
chrom	296428	297045	-	BB_0286	BB_0286	flagellar_protein	Unclassified	768.546	-0.0147779	0.0988425	-0.14951	0.881151	0.921583
chrom	297038	297469	-	BB_0287	BB_0287	flagellar_protein_FlbA	Unclassified	112.669	0.163056	0.204672	0.79667	0.425643	0.581513
chrom	297466	298776	-	BB_0288	fliI	flagellum-specific_ATP_synthase_FliI	Cell_motility	10390.3	-0.354124	0.226855	-1.56101	0.118521	0.246634
chrom	298795	299715	-	BB_0289	fliH	flagellar_assembly_protein_FliH	Cell_motility	5468.61	-0.558235	0.191084	-2.92141	0.00348453	0.0397126
chrom	299730	300764	-	BB_0290	fliG	flagellar_motor_switch_protein_FliG	Cell_motility	6015.27	-0.757096	0.185571	-4.07981	4.5072e-05	0.00308207
chrom	300780	302489	-	BB_0291	fliF	flagellar_MS-ring_protein_FliF	Cell_motility	8706.54	-0.577348	0.204421	-2.8243	0.00473838	0.0449853
chrom	302504	302839	-	BB_0292	fliE	flagellar_hook-basal_body_protein_FliE	Cell_motility	775.772	-0.78377	0.267044	-2.93498	0.00333567	0.0396612
chrom	302851	303309	-	BB_0293	flgC	flagellar_basal_body_rod_protein_FlgC	Cell_motility	4738.53	-1.21397	0.358321	-3.38793	0.000704223	0.0168804
chrom	303333	303740	-	BB_0294	flgB	flagellar_basal_body_rod_protein_FlgB	Cell_motility	572.051	-0.449033	0.158129	-2.83966	0.00451618	0.0449853
chrom	303774	305120	-	BB_0295	hslU	ATP-dependent_protease_ATPase_subunit_HslU	Posttranslational_modification_protein_turnover_chaperones	5333.67	-0.149742	0.122659	-1.22079	0.222164	0.377667
chrom	305113	305661	-	BB_0296	BB_0296	ATP-dependent_protease_subunit_HslV	Posttranslational_modification_protein_turnover_chaperones	2290.63	-0.230316	0.144146	-1.5978	0.110088	0.235248
chrom	305671	306615	-	BB_0297	BB_0297	protein_smf	Replication_recombination_and_repair	2462.32	0.027366	0.0754294	0.362803	0.716752	0.819472
chrom	306625	307317	-	BB_0298	BB_0298	hypothetical_protein	General_function_prediction_only	873.367	-0.168293	0.0938738	-1.79276	0.0730109	0.186887
chrom	307318	308517	-	BB_0299	ftsZ	cell_division_protein_FtsZ	Unclassified	29509.2	-0.485222	0.293582	-1.65276	0.0983791	0.221115
chrom	308539	309780	-	BB_0300	ftsA	cell_division_protein_FtsA	Unclassified	18396	-0.726012	0.254141	-2.85673	0.00428035	0.0435928
chrom	309780	310523	-	BB_0301	BB_0301	cell_division_protein_B	Cell_wall_membrane_biogenesis	1456.58	-0.502159	0.224719	-2.23461	0.0254428	0.101488
chrom	310559	311617	-	BB_0302	ftsW	lipid_II_flippase_FtsW	Unclassified	2104.6	0.0476149	0.135298	0.351926	0.724894	0.823115
chrom	311660	312715	-	BB_0303	mraY	phospho-N-acetylmuramoyl-pentapeptide-transferase	Cell_wall_membrane_biogenesis	2686.59	0.0303374	0.113702	0.266816	0.789611	0.861801
chrom	312729	314123	-	BB_0304	BB_0304	UDP-N-acetylmuramoyl-tripeptide--D-alanyl-D-alanine_ligas	Cell_wall_membrane_biogenesis	2910.79	0.220438	0.105029	2.09883	0.0358323	0.125807
chrom	314146	314427	-	BB_0305	BB_0305	hypothetical_protein	Unclassified	148.521	0.306752	0.196845	1.55834	0.119152	0.247257
chrom	314424	315314	-	BB_0306	BB_0306	rRNA_small_subunit_methyltransferase_H	Cell_wall_membrane_biogenesis	1557.51	0.175295	0.093013	1.88463	0.0594801	0.167726
chrom	315307	316143	-	BB_0307	BB_0307	hypothetical_protein	Unclassified	931.539	0.0472466	0.125354	0.376906	0.706243	0.81109
chrom	316140	317216	-	BB_0308	BB_0308	hypothetical_protein	Unclassified	358.978	0.418483	0.166261	2.51703	0.011835	0.0705261
chrom	317247	318005	-	BB_0309	BB_0309	hypothetical_protein	Unclassified	642.181	0.179447	0.149284	1.20205	0.229343	0.384738
chrom	318277	319116	-	BB_0311	BB_0311	NAD_kinase	General_function_prediction_only	1262.65	0.219635	0.116612	1.88347	0.0596371	0.167726
chrom	319106	319636	-	BB_0312	BB_0312	purine-binding_chemotaxis_protein	Cell_motility	746.454	-0.0239242	0.106522	-0.224595	0.822295	0.883844
chrom	319680	320249	-	BB_0313	rrmJ	rRNA_large_subunit_methyltransferase	Translation_ribosomal_structure_and_biogenesis	855.856	-0.148218	0.169998	-0.871877	0.383275	0.546557
chrom	320309	321352	+	BB_0314	BB_0314	octaprenyl-diphosphate_synthase	Coenzyme_transport_and_metabolism	763.938	0.359634	0.18019	1.99586	0.045949	0.141521
chrom	321352	322038	+	BB_0315	BB_0315	hypothetical_protein	General_function_prediction_only	254.616	0.489137	0.203237	2.40673	0.0160961	0.083144
chrom	322040	322846	-	BB_0316	BB_0316	integral_membrane_protein	General_function_prediction_only	626.889	0.234367	0.127912	1.83226	0.066913	0.17891
chrom	322847	323779	-	BB_0317	BB_0317	integral_membrane_protein	General_function_prediction_only	976.08	0.257542	0.147106	1.75072	0.079994	0.198396
chrom	323776	325236	-	BB_0318	BB_0318	ABC_transporter_ATP-binding_protein	Carbohydrate_transport_and_metabolism	2502.02	0.0566125	0.107752	0.525394	0.59931	0.733682
chrom	325236	326288	-	BB_0319	BB_0319	hypothetical_protein	Cell_motility	2236.94	-0.0235482	0.0892451	-0.26386	0.791888	0.862011
chrom	326469	326666	-	BB_0321	BB_0321	hypothetical_protein	Unclassified	20.6116	0.296074	0.394026	0.751407	0.452408	NA
chrom	326699	327757	-	BB_0322	BB_0322	hypothetical_protein	Unclassified	1046.58	-0.226497	0.141322	-1.6027	0.109001	0.23362
chrom	328032	329165	+	BB_0323	BB_0323	hypothetical_protein	Function_unknown	8279.8	-0.933423	0.264264	-3.53216	0.000412173	0.0137647
chrom	329262	329621	+	BB_0324	BB_0324	hypothetical_protein	General_function_prediction_only	317.285	0.210156	0.261641	0.803224	0.421845	0.578211
chrom	329643	330752	-	BB_0325	BB_0325	hypothetical_protein	Unclassified	1488.95	0.0723157	0.0931709	0.776162	0.437653	0.594017
chrom	330803	333598	-	BB_0326	BB_0326	hypothetical_protein	General_function_prediction_only	8575.42	-0.145575	0.0820129	-1.77502	0.0758946	0.192893
chrom	333619	334515	-	BB_0327	BB_0327	glycerol-3-phosphate_O-acyltransferase	Unclassified	2019.1	-0.424596	0.144641	-2.93551	0.00332997	0.0396612
chrom	334937	336508	+	BB_0328	BB_0328	family_5_extracellular_solute-binding_protein	Unclassified	9693.5	-1.09654	0.257467	-4.25895	2.05392e-05	0.00163857
chrom	336629	338215	+	BB_0329	BB_0329	ABC_transporter_substrate-binding_protein	Unclassified	7884.13	-0.476272	0.157489	-3.02416	0.00249328	0.0365341
chrom	338358	339983	+	BB_0330	BB_0330	peptide_ABC_transporter_substrate-binding_protein	Unclassified	6088.37	-1.11062	0.184372	-6.02383	1.70338e-09	6.11512e-07
chrom	340062	340217	-	BB_0331	BB_0331	hypothetical_protein	Unclassified	0.995248	0.317067	2.84123	0.111595	0.911144	NA
chrom	340341	341261	+	BB_0332	BB_0332	peptide_ABC_transporter_permease	Unclassified	4003.29	-0.609376	0.170781	-3.56817	0.000359479	0.0129053
chrom	341274	342323	+	BB_0333	BB_0333	peptide_ABC_transporter_permease	Unclassified	3064.45	-0.497599	0.154886	-3.21268	0.00131501	0.0227513
chrom	342335	343207	+	BB_0334	BB_0334	peptide_ABC_transporter_ATP-binding_protein	Unclassified	2975.86	-0.466219	0.127251	-3.66376	0.000248537	0.0105444
chrom	343208	344179	+	BB_0335	BB_0335	peptide_ABC_transporter_ATP-binding_protein	Unclassified	2641.33	-0.0957309	0.13004	-0.736166	0.46163	0.616651
chrom	344192	344932	-	BB_0336	BB_0336	hypothetical_protein	Unclassified	915.976	-0.515725	0.223271	-2.30987	0.0208956	0.094063
chrom	345063	346364	+	BB_0337	eno	enolase	Carbohydrate_transport_and_metabolism	14074	-1.19118	0.223043	-5.34058	9.26508e-08	1.90067e-05
chrom	346431	346841	-	BB_0338	rpsI	30S_ribosomal_protein_S9	Translation_ribosomal_structure_and_biogenesis	14527.5	-0.245412	0.307361	-0.798451	0.424609	0.580703
chrom	346861	347301	-	BB_0339	rplM	50S_ribosomal_protein_L13	Translation_ribosomal_structure_and_biogenesis	3057.88	-0.332564	0.220681	-1.50699	0.131813	0.265474
chrom	347351	348160	-	BB_0340	BB_0340	hypothetical_protein	Unclassified	863.787	0.143296	0.112951	1.26866	0.204561	0.356492
chrom	348153	349610	-	BB_0341	BB_0341	aspartyl/glutamyl-tRNA(Asn/Gln)_amidotransferase_subunit_B	Translation_ribosomal_structure_and_biogenesis	5461.38	-0.14622	0.0984316	-1.4855	0.137412	0.272547
chrom	349600	351045	-	BB_0342	BB_0342	glutamyl-tRNA(Gln)_amidotransferase_subunit_A	Translation_ribosomal_structure_and_biogenesis	3383.63	-0.205506	0.124667	-1.64844	0.0992634	0.221577
chrom	351056	351331	-	BB_0343	gatC	glutamyl-tRNA(Gln)_amidotransferase_subunit_C	Translation_ribosomal_structure_and_biogenesis	63.4455	0.143715	0.314416	0.457085	0.64761	NA
chrom	351341	353437	-	BB_0344	BB_0344	DNA_helicase	Replication_recombination_and_repair	2969.69	0.0470362	0.07632	0.616302	0.537695	0.684513
chrom	353440	354636	-	BB_0345	BB_0345	hypothetical_protein	Function_unknown	1244.76	0.0153584	0.0769565	0.199572	0.841815	0.896106
chrom	354648	355298	-	BB_0346	BB_0346	export_chaperone	Cell_wall_membrane_biogenesis	3093.55	-0.26315	0.208079	-1.26466	0.205993	0.357685
chrom	355491	356909	+	BB_0347	BB_0347	fibronectin/fibrinogen-binding_protein	Transcription	1278.34	0.413691	0.17036	2.42833	0.0151685	0.0797877
chrom	357007	358440	+	BB_0348	pyk	pyruvate_kinase	Carbohydrate_transport_and_metabolism	14526.1	-0.33512	0.233755	-1.43364	0.151675	0.292357
chrom	358458	359198	+	BB_0349	BB_0349	hypothetical_protein	Unclassified	308.601	0.44642	0.211251	2.11322	0.034582	0.122928
chrom	359217	359495	-	BB_0350	rpmB	50S_ribosomal_protein_L28	Translation_ribosomal_structure_and_biogenesis	189.909	-0.100144	0.169974	-0.589173	0.555746	0.700044
chrom	359513	361078	-	BB_0351	BB_0351	hypothetical_protein	Unclassified	2534.77	-0.299507	0.114009	-2.62705	0.00861297	0.0612288
chrom	361188	362321	+	BB_0352	BB_0352	hypothetical_protein	Unclassified	679.005	0.475435	0.170055	2.79577	0.00517755	0.0468747
chrom	362318	364117	-	BB_0353	BB_0353	membrane_protein	Unclassified	1357.7	0.26279	0.126732	2.07359	0.0381174	0.12849
chrom	364130	364972	-	BB_0354	BB_0354	hypothetical_protein	Unclassified	534.74	0.0315156	0.136642	0.230643	0.817592	0.880107
chrom	365115	365603	-	BB_0355	BB_0355	transcription_factor	Transcription	3659.47	-0.242295	0.282584	-0.857426	0.39121	0.551863
chrom	366229	366960	-	BB_0358	BB_0358	rRNA_small_subunit_methyltransferase_E	Function_unknown	1073.49	-0.0389358	0.102988	-0.378061	0.705385	0.81109
chrom	366964	368391	-	BB_0359	BB_0359	peptidase_S41	Cell_wall_membrane_biogenesis	5758.48	-0.27311	0.164648	-1.65875	0.0971657	0.220779
chrom	368456	368881	+	BB_0360	BB_0360	hypothetical_protein	Unclassified	312.939	-0.434278	0.262208	-1.65623	0.097675	0.220779
chrom	368885	370027	+	BB_0361	BB_0361	ATP-binding_protein	Unclassified	1491.41	0.195438	0.111479	1.75315	0.0795765	0.197702
chrom	370027	371013	+	BB_0362	lgt	prolipoprotein_diacylglyceryl_transferase	Cell_wall_membrane_biogenesis	2460.82	-0.088778	0.10453	-0.849307	0.395711	0.554087
chrom	371034	373046	+	BB_0363	BB_0363	hypothetical_protein	Signal_transduction_mechanisms	1712.38	0.201492	0.132822	1.517	0.129266	0.262184
chrom	373140	373520	+	BB_0364	mgsA	methylglyoxal_synthase	Carbohydrate_transport_and_metabolism	975.444	-0.618892	0.164801	-3.7554	0.000173064	0.00887572
chrom	373567	374151	-	BB_0365	la7	lipoprotein_LA7	Unclassified	1344.34	-0.716951	0.15811	-4.5345	5.77393e-06	0.000728764
chrom	374277	375653	+	BB_0366	BB_0366	aminopeptidase	Unclassified	12553.6	-0.522478	0.233383	-2.23872	0.0251743	0.100697
chrom	375661	375939	+	BB_0367	BB_0367	hypothetical_protein	Carbohydrate_transport_and_metabolism	421.533	-0.546841	0.195063	-2.8034	0.00505668	0.0464261
chrom	375961	377019	-	BB_0368	BB_0368	glycerol-3-phosphate_dehydrogenase	Unclassified	2951.28	-0.510861	0.169507	-3.01381	0.00257991	0.0370475
chrom	377039	379258	-	BB_0369	BB_0369	ATP-dependent_Clp_protease_subunit_A	Posttranslational_modification_protein_turnover_chaperones	3301.22	0.181699	0.115385	1.57472	0.11532	0.241143
chrom	379341	380558	-	BB_0370	tyrS	tyrosine--tRNA_ligase	Translation_ribosomal_structure_and_biogenesis	2792.75	-0.222741	0.10109	-2.2034	0.0275669	0.108338
chrom	380555	381892	-	BB_0371	glyS	glycine--tRNA_ligase	Translation_ribosomal_structure_and_biogenesis	5063.98	-0.211019	0.106058	-1.98967	0.0466274	0.14307
chrom	381910	383382	-	BB_0372	gltX	glutamate--tRNA_ligase	Translation_ribosomal_structure_and_biogenesis	3556.38	-0.251969	0.119895	-2.10159	0.0355896	0.125261
chrom	383395	384162	-	BB_0373	BB_0373	hypothetical_protein	Unclassified	394.118	0.0871398	0.100915	0.863497	0.387864	0.550368
chrom	384287	385426	+	BB_0374	BB_0374	hypothetical_protein	Signal_transduction_mechanisms	1835.08	0.00597856	0.117653	0.0508153	0.959473	0.968048
chrom	385449	386162	+	BB_0375	pfs	nucleosidase	Nucleotide_transport_and_metabolism	1273.95	0.0739141	0.132732	0.556869	0.577617	0.720016
chrom	386159	387337	+	BB_0376	metK	S-adenosylmethionine_synthetase	Coenzyme_transport_and_metabolism	3647.72	0.195358	0.108313	1.80364	0.0712876	0.185376
chrom	387334	387807	+	BB_0377	luxS	S-ribosylhomocysteine_lyase	Signal_transduction_mechanisms	946.376	0.158848	0.112092	1.41712	0.156447	0.297955
chrom	387818	388480	-	BB_0378	BB_0378	hypothetical_protein	Unclassified	780.437	-0.150695	0.102889	-1.46464	0.14302	0.280954
chrom	388507	388926	-	BB_0379	BB_0379	HIT_family_nucleosidase	Nucleotide_transport_and_metabolism	917.079	-0.234225	0.135415	-1.72968	0.0836881	0.202317
chrom	388977	390341	-	BB_0380	mgtE	Mg2+_transport_protein	Inorganic_ion_transport_and_metabolism	3269.53	-0.128304	0.0871529	-1.47218	0.140973	0.277692
chrom	390392	391819	-	BB_0381	BB_0381	hypothetical_protein	Carbohydrate_transport_and_metabolism	3725.37	-0.451668	0.140185	-3.22193	0.00127328	0.022298
chrom	391932	392957	-	BB_0382	bmpB	basic_membrane_protein_B	Cell_motility	4817.53	-0.860953	0.153932	-5.59309	2.23066e-08	5.33872e-06
chrom	393044	394063	-	BB_0383	bmpA	basic_membrane_protein_A	Cell_motility	8839.02	-1.12932	0.258375	-4.37085	1.23761e-05	0.00112488
chrom	394105	395166	-	BB_0384	bmpC	basic_membrane_protein_C	Cell_motility	3307.64	-0.0455934	0.0771777	-0.590759	0.554682	0.699318
chrom	395481	396506	-	BB_0385	bmpD	basic_membrane_protein_D	Cell_motility	26974.1	-1.36217	0.293099	-4.64747	3.36037e-06	0.000536166
chrom	396604	397077	-	BB_0386	rpsG	30S_ribosomal_protein_S7	Translation_ribosomal_structure_and_biogenesis	14592	-1.58314	0.383236	-4.13097	3.61236e-05	0.00269703
chrom	397102	397476	-	BB_0387	rpsL	30S_ribosomal_protein_S12	Translation_ribosomal_structure_and_biogenesis	5075.42	-1.14748	0.321378	-3.5705	0.000356296	0.0129053
chrom	397544	401677	-	BB_0388	rpoC	DNA-directed_RNA_polymerase_subunit_beta'	Transcription	37292.6	-0.956641	0.232083	-4.12198	3.75631e-05	0.00269703
chrom	401693	405160	-	BB_0389	rpoB	DNA-directed_RNA_polymerase_subunit_beta	Transcription	38751.4	-0.899281	0.242831	-3.70331	0.000212802	0.00976226
chrom	405243	405617	-	BB_0390	rplL	50S_ribosomal_protein_L7/L12	Translation_ribosomal_structure_and_biogenesis	3305.24	-0.996869	0.357211	-2.7907	0.00525945	0.0472036
chrom	405688	406176	-	BB_0391	BB_0391	50S_ribosomal_protein_L10	Translation_ribosomal_structure_and_biogenesis	1619.02	-0.249903	0.214702	-1.16395	0.244444	0.403018
chrom	406181	406861	-	BB_0392	rplA	50S_ribosomal_protein_L1	Translation_ribosomal_structure_and_biogenesis	6414.38	-0.625062	0.293622	-2.1288	0.0332707	0.121261
chrom	406861	407292	-	BB_0393	rplK	50S_ribosomal_protein_L11	Translation_ribosomal_structure_and_biogenesis	4748.38	-0.655919	0.31587	-2.07655	0.0378433	0.128253
chrom	407344	407898	-	BB_0394	nusG	transcription_termination/antitermination_factor	Transcription	7107.21	-0.360793	0.255678	-1.41112	0.158208	0.300115
chrom	407922	408092	-	BB_0395	secE	protein_translocase_subunit_SecE	Cell_motility	172.16	-0.39611	0.216073	-1.83323	0.0667691	0.178881
chrom	408120	408192	-	BB_t03	tRNA-Trp-1	rna5_gene=tRNA-Trp-1	Unclassified	0.158735	0.885669	5.25296	0.168604	0.866108	NA
chrom	408201	408380	-	BB_0396	rpmG	50S_ribosomal_protein_L33	Translation_ribosomal_structure_and_biogenesis	1716.84	-1.25673	0.452458	-2.77755	0.00547698	0.0478252
chrom	408409	408481	-	BB_t33	BB_t33	rna6_gene=BB_t33	Unclassified	0.447338	-0.840436	3.15311	-0.266542	0.789822	NA
chrom	408554	409402	-	BB_0397	BB_0397	hypothetical_protein	Unclassified	809.726	0.0558381	0.115926	0.481672	0.630039	0.756849
chrom	409416	410447	-	BB_0398	BB_0398	lipoprotein	General_function_prediction_only	1482.15	-0.0423336	0.153511	-0.275769	0.782726	0.856703
chrom	410787	411446	+	BB_0399	BB_0399	hypothetical_protein	General_function_prediction_only	201.794	0.672786	0.281546	2.38962	0.016866	0.0846193
chrom	411456	413006	-	BB_0400	BB_0400	hypothetical_protein	Unclassified	3151.14	0.0291838	0.0873531	0.33409	0.738311	0.828941
chrom	413113	414315	+	BB_0401	BB_0401	glutamate_transporter	Unclassified	952.366	0.207064	0.16964	1.22061	0.222234	0.377667
chrom	414327	415793	-	BB_0402	proS	proline--tRNA_ligase	Translation_ribosomal_structure_and_biogenesis	5599.56	-0.219607	0.125198	-1.75408	0.0794173	0.197649
chrom	415846	416478	-	BB_0403	BB_0403	hypothetical_protein	Unclassified	506.164	0.171641	0.082927	2.06978	0.0384729	0.128852
chrom	416689	417105	+	BB_0404	BB_0404	hypothetical_protein	Unclassified	316.095	-0.123938	0.246344	-0.503109	0.614888	0.743248
chrom	417102	417713	+	BB_0405	BB_0405	hypothetical_protein	Unclassified	5828.29	-0.496771	0.282007	-1.76155	0.078145	0.19584
chrom	417724	418335	+	BB_0406	BB_0406	hypothetical_protein	Unclassified	1066.51	0.0459785	0.0844534	0.544424	0.586149	0.724509
chrom	418388	419506	-	BB_0407	manA	mannose-6-phosphate_isomerase	Carbohydrate_transport_and_metabolism	2790.76	-0.305068	0.087766	-3.47593	0.000509094	0.0152736
chrom	419503	421380	-	BB_0408	BB_0408	PTS_system_fructose-specific_transproter_subunit_IIABC	Carbohydrate_transport_and_metabolism	8877.71	-0.55933	0.140558	-3.97936	6.91014e-05	0.00451044
chrom	421554	422183	+	BB_0409	BB_0409	hypothetical_protein	Unclassified	895.309	0.178262	0.114496	1.55692	0.119489	0.2476
chrom	423055	423834	+	BB_0412	BB_0412	membrane_protein	Unclassified	450.255	0.404657	0.183016	2.21105	0.0270324	0.106938
chrom	423822	424442	-	BB_0413	BB_0413	integral_membrane_protein	Lipid_transport_and_metabolism	493.44	0.189877	0.163283	1.16288	0.24488	0.403266
chrom	424694	425551	+	BB_0414	BB_0414	chemotaxis_protein_methyltransferase	Cell_motility	525.843	0.415347	0.14742	2.81744	0.00484079	0.0451388
chrom	425584	426711	+	BB_0415	BB_0415	chemotaxis_protein_CheB	Cell_motility	2343.13	0.251101	0.099284	2.52912	0.0114348	0.0702018
chrom	426736	427950	+	BB_0416	BB_0416	pheromone_shutdown_protein	Function_unknown	2511.29	-0.00625963	0.0881301	-0.0710272	0.943376	0.958732
chrom	427987	428622	+	BB_0417	BB_0417	adenylate_kinase	Nucleotide_transport_and_metabolism	408.619	0.26685	0.186603	1.43004	0.152706	0.293949
chrom	428646	429674	+	BB_0418	BB_0418	hypothetical_protein	Unclassified	2201.94	0.114548	0.114457	1.00079	0.316928	0.477054
chrom	429693	430616	-	BB_0419	BB_0419	response_regulator	Signal_transduction_mechanisms	1981.61	0.0242855	0.078228	0.310445	0.756223	0.841927
chrom	430619	435103	-	BB_0420	BB_0420	sensory_transduction_histidine_kinase	Signal_transduction_mechanisms	7255.34	-0.0235543	0.0744289	-0.316468	0.751648	0.840095
chrom	435201	435312	-	BB_r01	BB_r01	rna7_gene=BB_r01	Unclassified	73.89	-1.81203	0.538022	-3.36794	0.000757321	0.01694
chrom	435334	438267	-	BB_r02	23S_rrlA	rna8_gene=23S_rrlA	Unclassified	27093.1	-1.44133	0.388279	-3.7121	0.000205547	0.00976226
chrom	438590	441508	-	BB_r04	23S_rrlB	rna10_gene=23S_rrlB	Unclassified	35575.5	-1.96918	0.445205	-4.42308	9.73044e-06	0.00107484
chrom	441713	442552	-	BB_0421	BB_0421	haloacid_dehalogenase-like_hydrolase	General_function_prediction_only	1274.79	-0.347387	0.144631	-2.40189	0.0163105	0.083313
chrom	442688	443248	-	BB_0422	BB_0422	3-methyladenine_DNA_glycosylase	Replication_recombination_and_repair	971.563	-0.237407	0.106873	-2.22139	0.0263243	0.104714
chrom	443623	443696	+	BB_t04	tRNA-Ile-1	rna11_gene=tRNA-Ile-1	Unclassified	0	NA	NA	NA	NA	NA
chrom	444336	444409	-	BB_t05	tRNA-Ala-1	rna12_gene=tRNA-Ala-1	Unclassified	0	NA	NA	NA	NA	NA
chrom	444581	446118	-	BB_r05	16S	rna13_gene=16S	Unclassified	48855.9	-1.40796	0.466062	-3.02098	0.00251955	0.0365463
chrom	446327	446875	-	BB_0426	BB_0426	nucleoside_2-deoxyribosyltransferase_superfamily_protein	Function_unknown	4501.63	-0.85075	0.308266	-2.7598	0.00578375	0.0484634
chrom	446969	447736	-	BB_0427	BB_0427	rRNA_small_subunit_methyltransferase_I	General_function_prediction_only	1610.68	0.0323776	0.137851	0.234875	0.814306	0.877885
chrom	447855	448172	+	BB_0428	BB_0428	hypothetical_protein	Unclassified	727.528	-1.09988	0.394631	-2.78712	0.00531781	0.0474309
chrom	448202	448591	-	BB_0429	BB_0429	hypothetical_protein	Unclassified	659.824	0.0220187	0.121736	0.180873	0.856468	0.906997
chrom	448708	449310	+	BB_0430	BB_0430	hypothetical_protein	Function_unknown	770.389	0.0498637	0.128629	0.387656	0.698271	0.806691
chrom	449419	450171	+	BB_0431	BB_0431	CobQ/CobB/MinD/ParA_nucleotide_binding_domain-containing_protein	Unclassified	872.861	0.145661	0.138347	1.05286	0.292403	0.451495
chrom	450174	450887	+	BB_0432	BB_0432	hypothetical_protein	Unclassified	697.648	0.180142	0.160617	1.12156	0.262051	0.42099
chrom	451139	451921	-	BB_0434	BB_0434	chromosome-partitioning_protein_ParB	Transcription	555.314	0.276386	0.133169	2.07545	0.0379453	0.128253
chrom	452040	454472	-	BB_0435	gyrA	DNA_gyrase_subunit_A	Replication_recombination_and_repair	40795.3	-0.560246	0.280621	-1.99645	0.045885	0.141521
chrom	454484	456388	-	BB_0436	gyrB	DNA_gyrase_subunit_B	Replication_recombination_and_repair	23988.9	-0.555545	0.277241	-2.00383	0.0450878	0.140447
chrom	456576	458036	+	BB_0437	dnaA	chromosomal_replication_initiation_protein	Replication_recombination_and_repair	2890.65	0.21556	0.131119	1.644	0.100175	0.221577
chrom	458277	459434	+	BB_0438	dnaN	DNA_polymerase_III_subunit_beta	Replication_recombination_and_repair	2417.77	0.0249096	0.151331	0.164604	0.869256	0.915551
chrom	459525	459824	+	BB_0439	BB_0439	hypothetical_protein	Unclassified	376.635	-0.018839	0.114862	-0.164014	0.86972	0.915551
chrom	459916	460071	+	BB_0440	rpmH	50S_ribosomal_protein_L34	Translation_ribosomal_structure_and_biogenesis	189.442	-0.301397	0.261248	-1.15368	0.248631	0.408422
chrom	460052	460411	+	BB_0441	rnpA	ribonuclease_P_protein_component	Translation_ribosomal_structure_and_biogenesis	2592.81	-0.573008	0.254326	-2.25305	0.0242561	0.0998217
chrom	460398	462032	+	BB_0442	BB_0442	membrane_protein_insertase_YidC	Cell_motility	5543.87	-0.194914	0.149388	-1.30476	0.191976	0.339922
chrom	462045	462773	+	BB_0443	BB_0443	spoIIIJ-associtated_protein	General_function_prediction_only	5369.98	-0.12566	0.199307	-0.630485	0.528377	0.677455
chrom	462819	463886	+	BB_0444	BB_0444	nucleotide_sugar_epimerase	Cell_wall_membrane_biogenesis	5070.67	-0.13041	0.158924	-0.820577	0.411887	0.567207
chrom	464053	465132	+	BB_0445	fbaA	fructose-bisphosphate_aldolase	Carbohydrate_transport_and_metabolism	42963.6	-0.146736	0.304922	-0.481225	0.630356	0.756849
chrom	465518	467278	-	BB_0446	aspS	aspartate--tRNA_ligase	Translation_ribosomal_structure_and_biogenesis	2695.73	0.133683	0.115836	1.15407	0.248473	0.408422
chrom	467282	469387	-	BB_0447	BB_0447	Na+/H+_antiporter	Carbohydrate_transport_and_metabolism	4424.25	0.00750322	0.0909324	0.0825142	0.934238	0.952816
chrom	469390	469665	-	BB_0448	BB_0448	phosphocarrier_protein_HPr	Carbohydrate_transport_and_metabolism	166.554	0.108351	0.167523	0.646783	0.517772	0.669839
chrom	469678	469971	-	BB_0449	BB_0449	hypothetical_protein	Translation_ribosomal_structure_and_biogenesis	153.52	-0.322491	0.235727	-1.36807	0.171291	0.316161
chrom	469961	471220	-	BB_0450	rpoN	RNA_polymerase_sigma-54_factor	Transcription	1321.44	0.301737	0.148122	2.03709	0.0416413	0.134375
chrom	471223	471756	-	BB_0451	BB_0451	chromate_transport_protein	Inorganic_ion_transport_and_metabolism	422.793	0.28449	0.175716	1.61904	0.105439	0.228891
chrom	471771	472358	-	BB_0452	BB_0452	chromate_transporter_superfamily_protein	Inorganic_ion_transport_and_metabolism	516.886	0.284653	0.153843	1.85027	0.0642741	0.173713
chrom	472566	473408	+	BB_0453	BB_0453	small_conductance_mechanosensitive_ion_channel	Cell_wall_membrane_biogenesis	1557.7	0.133894	0.110746	1.20902	0.226654	0.382014
chrom	473405	474556	-	BB_0454	BB_0454	lipopolysaccharide_biosynthesis-like_protein	Cell_wall_membrane_biogenesis	1688.31	0.00632484	0.137956	0.0458469	0.963432	0.970869
chrom	474613	475602	+	BB_0455	BB_0455	hypothetical_protein	Replication_recombination_and_repair	925.699	0.10025	0.0958603	1.04579	0.295658	0.455529
chrom	475606	476211	+	BB_0456	BB_0456	hypothetical_protein	Unclassified	344.517	0.352473	0.160482	2.19633	0.028068	0.108338
chrom	476263	478005	-	BB_0457	uvrC	excinuclease_ABC_subunit_C	Replication_recombination_and_repair	2564.4	0.398983	0.175103	2.27856	0.0226935	0.0980778
chrom	478196	479716	+	BB_0458	BB_0458	hypothetical_protein	Unclassified	8277.94	-0.22453	0.167124	-1.34349	0.179113	0.32481
chrom	479709	481019	+	BB_0459	BB_0459	hypothetical_protein	General_function_prediction_only	1725.14	-0.0360901	0.0791057	-0.456227	0.648227	0.770499
chrom	481084	481172	+	BB_t19	BB_t19	rna14_gene=BB_t19	Unclassified	0.116905	0	5.2679	0	1	NA
chrom	481229	481315	+	BB_t20	BB_t20	rna15_gene=BB_t20	Unclassified	0.247757	0.332581	5.25884	0.0632423	0.949574	NA
chrom	481344	482057	-	BB_0460	BB_0460	lipoprotein	Unclassified	223.605	0.817449	0.307873	2.65515	0.00792735	0.0583437
chrom	482133	482206	+	BB_t21	BB_t21	rna16_gene=BB_t21	Unclassified	0	NA	NA	NA	NA	NA
chrom	482222	482308	+	BB_t06	tRNA-Ser-3	rna17_gene=tRNA-Ser-3	Unclassified	0.184184	-0.629199	5.267	-0.119461	0.904911	NA
chrom	482600	484282	+	BB_0461	BB_0461	DNA_polymerase_III_subunits_gamma_and_tau	Replication_recombination_and_repair	4918.13	-0.370162	0.113307	-3.2669	0.00108731	0.0202776
chrom	484287	484586	+	BB_0462	efbC	nucleoid-associated_protein_EbfC	Function_unknown	689.77	-0.844716	0.31627	-2.67087	0.00756548	0.056846
chrom	484757	485266	+	BB_0463	BB_0463	nucleoside_diphosphate_kinase	Nucleotide_transport_and_metabolism	2018.6	-0.332419	0.161418	-2.05936	0.0394595	0.130562
chrom	485550	486077	+	BB_0464	BB_0464	hypothetical_protein	Unclassified	616.092	0.0488899	0.0890057	0.54929	0.582807	0.72272
chrom	486074	486769	+	BB_0465	BB_0465	hypothetical_protein	Unclassified	7329.01	-1.63693	0.494807	-3.30821	0.000938933	0.0189903
chrom	486747	487538	+	BB_0466	BB_0466	ABC_transporter_ATP-binding_protein	General_function_prediction_only	3583.46	-0.282351	0.185234	-1.52429	0.127435	0.260522
chrom	487535	488224	+	BB_0467	BB_0467	laccase_domain-containing_protein	Function_unknown	568.134	0.0577381	0.0966877	0.59716	0.5504	0.69698
chrom	488226	488972	+	BB_0468	BB_0468	hypothetical_protein	Function_unknown	1770.69	0.0462119	0.0759496	0.608454	0.542886	0.688071
chrom	488983	489495	+	BB_0469	lspA	lipoprotein_signal_peptidase	Cell_motility	731.819	0.0149755	0.163051	0.0918455	0.926821	0.94783
chrom	489733	490554	+	BB_0471	BB_0471	hypothetical_protein	Function_unknown	1789.42	-0.0297487	0.107293	-0.277265	0.781577	0.856703
chrom	490644	491927	+	BB_0472	murA	UDP-N-acetylglucosamine_1-carboxyvinyltransferase	Cell_wall_membrane_biogenesis	4429.41	0.0640359	0.123072	0.520312	0.602846	0.736255
chrom	492588	493952	+	BB_0473	BB_0473	integral_membrane_protein	Secondary_metabolites_biosynthesis_transport_and_catabolism	2487.62	0.0585592	0.119475	0.490139	0.624035	0.750515
chrom	494150	494539	-	BB_0475	BB_0475	lipoprotein	Unclassified	236.568	0.763955	0.237078	3.22238	0.0012713	0.022298
chrom	495033	496217	+	BB_0476	tuf	elongation_factor_Tu	Translation_ribosomal_structure_and_biogenesis	53324.6	-0.622009	0.304703	-2.04136	0.0412147	0.133901
chrom	496268	496579	+	BB_0477	rpsJ	30S_ribosomal_protein_S10	Translation_ribosomal_structure_and_biogenesis	1885.27	-0.932476	0.286983	-3.24924	0.00115714	0.0207737
chrom	496615	497235	+	BB_0478	rplC	50S_ribosomal_protein_L3	Translation_ribosomal_structure_and_biogenesis	27228.9	-0.7875	0.30277	-2.60098	0.00929566	0.0635646
chrom	497245	497874	+	BB_0479	rplD	50S_ribosomal_protein_L4	Translation_ribosomal_structure_and_biogenesis	9267.52	-1.07652	0.342835	-3.14005	0.00168918	0.0272547
chrom	497895	498191	+	BB_0480	rplW	50S_ribosomal_protein_L23	Translation_ribosomal_structure_and_biogenesis	3554.58	-0.605271	0.283871	-2.1322	0.0329901	0.12116
chrom	498213	499046	+	BB_0481	rplB	50S_ribosomal_protein_L2	Translation_ribosomal_structure_and_biogenesis	20018.3	-0.830401	0.303818	-2.73322	0.00627185	0.0500354
chrom	499056	499334	+	BB_0482	rpsS	30S_ribosomal_protein_S19	Translation_ribosomal_structure_and_biogenesis	3910.16	-0.843424	0.351005	-2.40289	0.0162662	0.083313
chrom	499341	499703	+	BB_0483	rplV	50S_ribosomal_protein_L22	Translation_ribosomal_structure_and_biogenesis	4706.05	-0.543942	0.275235	-1.97628	0.0481227	0.145135
chrom	499707	500588	+	BB_0484	rpsC	30S_ribosomal_protein_S3	Translation_ribosomal_structure_and_biogenesis	19857.7	-0.141865	0.308544	-0.459787	0.645669	0.770131
chrom	500593	501009	+	BB_0485	rplP	50S_ribosomal_protein_L16	Translation_ribosomal_structure_and_biogenesis	6826.33	-0.549166	0.300991	-1.82452	0.068073	0.180658
chrom	501015	501212	+	BB_0486	rpmC	50S_ribosomal_protein_L29	Translation_ribosomal_structure_and_biogenesis	236.847	-0.722674	0.306285	-2.35948	0.0183006	0.087856
chrom	501215	501469	+	BB_0487	rpsQ	30S_ribosomal_protein_S17	Translation_ribosomal_structure_and_biogenesis	610.6	-0.655336	0.285654	-2.29416	0.0217813	0.0958536
chrom	501497	501865	+	BB_0488	rplN	50S_ribosomal_protein_L14	Translation_ribosomal_structure_and_biogenesis	6545.12	-0.174597	0.272302	-0.641189	0.5214	0.67211
chrom	501880	502185	+	BB_0489	rplX	50S_ribosomal_protein_L24	Translation_ribosomal_structure_and_biogenesis	2900.39	-0.411104	0.294367	-1.39657	0.162544	0.305115
chrom	502191	502739	+	BB_0490	BB_0490	50S_ribosomal_protein_L5	Translation_ribosomal_structure_and_biogenesis	8673.11	-0.139848	0.294454	-0.474939	0.63483	0.760948
chrom	502756	502941	+	BB_0491	rpsN	30S_ribosomal_protein_S14	Translation_ribosomal_structure_and_biogenesis	398.926	-0.552725	0.286219	-1.93113	0.0534676	0.155424
chrom	502951	503349	+	BB_0492	rpsH	30S_ribosomal_protein_S8	Translation_ribosomal_structure_and_biogenesis	1034.42	-0.403625	0.237285	-1.70101	0.0889403	0.209032
chrom	503366	503908	+	BB_0493	BB_0493	50S_ribosomal_protein_L6	Translation_ribosomal_structure_and_biogenesis	8351.69	-0.267832	0.260865	-1.02671	0.304558	0.463289
chrom	503926	504285	+	BB_0494	rplR	50S_ribosomal_protein_L18	Translation_ribosomal_structure_and_biogenesis	2055.14	-0.683162	0.279777	-2.44181	0.014614	0.077438
chrom	504298	504795	+	BB_0495	rpsE	30S_ribosomal_protein_S5	Translation_ribosomal_structure_and_biogenesis	9731.8	-0.458997	0.27878	-1.64645	0.0996716	0.221577
chrom	504799	505104	+	BB_0496	BB_0496	50S_ribosomal_protein_L30	Translation_ribosomal_structure_and_biogenesis	463.234	-0.252059	0.21898	-1.15106	0.249708	0.408872
chrom	505104	505541	+	BB_0497	rplO	50S_ribosomal_protein_L15	Translation_ribosomal_structure_and_biogenesis	1771.58	-0.562834	0.229549	-2.45191	0.01421	0.0772938
chrom	505554	506858	+	BB_0498	BB_0498	protein_translocase_subunit_SecY	Cell_motility	4825.19	-0.318321	0.193079	-1.64866	0.0992178	0.221577
chrom	506865	506984	+	BB_0499	rpmJ	50S_ribosomal_protein_L36	Translation_ribosomal_structure_and_biogenesis	28.8055	-0.0168666	0.335202	-0.0503178	0.959869	NA
chrom	507002	507379	+	BB_0500	rpsM	30S_ribosomal_protein_S13	Translation_ribosomal_structure_and_biogenesis	7545.93	0.306828	0.314457	0.975739	0.329194	0.487846
chrom	507406	507798	+	BB_0501	rpsK	30S_ribosomal_protein_S11	Translation_ribosomal_structure_and_biogenesis	4114.35	-0.254714	0.293462	-0.867962	0.385415	0.547976
chrom	507814	508848	+	BB_0502	rpoA	DNA-directed_RNA_polymerase_subunit_alpha	Transcription	9748.33	-0.23643	0.240166	-0.984442	0.324898	0.485401
chrom	508870	509241	+	BB_0503	rplQ	50S_ribosomal_protein_L17	Translation_ribosomal_structure_and_biogenesis	3458.47	-0.520992	0.273349	-1.90596	0.0566552	0.162667
chrom	509314	510846	+	BB_0504	BB_0504	ribonuclease_Y	General_function_prediction_only	23129	-0.322116	0.266783	-1.20741	0.227275	0.382611
chrom	510836	511624	+	BB_0505	BB_0505	hypothetical_protein	Function_unknown	3546.07	-0.0593869	0.211203	-0.281184	0.778569	0.856218
chrom	511605	512396	+	BB_0506	BB_0506	hypothetical_protein	Translation_ribosomal_structure_and_biogenesis	1120.3	0.0776727	0.0890262	0.87247	0.382952	0.546557
chrom	512393	513139	-	BB_0507	BB_0507	hypothetical_protein	Unclassified	362.201	0.416748	0.212686	1.95946	0.0500594	0.148217
chrom	513226	514527	+	BB_0508	engA	GTPase_Der	General_function_prediction_only	6503.55	-0.393052	0.147535	-2.66413	0.00771875	0.0571347
chrom	514524	515783	+	BB_0509	BB_0509	hypothetical_protein	Unclassified	2459.23	-0.0977781	0.0855544	-1.14288	0.25309	0.411464
chrom	516493	522993	+	BB_0512	BB_0512	hypothetical_protein	Unclassified	14446	0.119141	0.10236	1.16394	0.244449	0.403018
chrom	522990	524576	+	BB_0513	BB_0513	phenylalanine--tRNA_ligase_subunit_alpha	Translation_ribosomal_structure_and_biogenesis	5717.21	-0.0581788	0.107652	-0.540434	0.588898	0.725886
chrom	524554	526254	+	BB_0514	pheT	phenylalanine--tRNA_sligase_subunit_beta	Translation_ribosomal_structure_and_biogenesis	4215.96	-0.0298248	0.103697	-0.287615	0.773642	0.855217
chrom	526325	527305	+	BB_0515	trxB	thioredoxin_reductase	Posttranslational_modification_protein_turnover_chaperones	2329.84	-0.00888034	0.123919	-0.0716623	0.942871	0.958732
chrom	528104	529198	-	BB_0517	dnaJ	chaperone_protein_DnaJ	Posttranslational_modification_protein_turnover_chaperones	4085.39	-0.165296	0.0784559	-2.10687	0.0351291	0.123945
chrom	529198	531105	-	BB_0518	dnaK	chaperone_protein_DnaK	Posttranslational_modification_protein_turnover_chaperones	12770.8	-0.596636	0.200979	-2.96865	0.00299115	0.0382851
chrom	531129	531692	-	BB_0519	grpE	protein_GrpE	Posttranslational_modification_protein_turnover_chaperones	585.414	-0.237034	0.126014	-1.88101	0.0599703	0.167726
chrom	534301	535155	+	BB_0524	BB_0524	inositol_monophosphatase	Carbohydrate_transport_and_metabolism	1291.58	0.104412	0.116092	0.899396	0.368442	0.530674
chrom	535178	535600	-	BB_0525	BB_0525	hypothetical_protein	Unclassified	485.291	-0.103885	0.167967	-0.618487	0.536255	0.684499
chrom	535704	537527	+	BB_0526	BB_0526	hypothetical_protein	Unclassified	3334.04	-0.00627493	0.0999147	-0.0628028	0.949924	0.963341
chrom	537544	538308	+	BB_0527	BB_0527	type_III_pantothenate_kinase	Transcription	1051.8	0.247687	0.112553	2.20063	0.0277625	0.108338
chrom	538328	539275	-	BB_0528	BB_0528	aldose_reductase	Unclassified	1167.72	0.307408	0.158863	1.93505	0.0529844	0.154591
chrom	540159	540773	-	BB_0531	BB_0531	hypothetical_protein	Unclassified	1083.61	0.231815	0.14087	1.64559	0.099848	0.221577
chrom	542263	543024	+	BB_0533	BB_0533	protein_PhnP	General_function_prediction_only	5675.64	-0.842027	0.285159	-2.95283	0.0031487	0.0395536
chrom	543049	543816	+	BB_0534	xth	exodeoxyribonuclease_III	Replication_recombination_and_repair	3230.58	-0.0308886	0.142615	-0.216588	0.82853	0.887887
chrom	543832	544605	+	BB_0535	BB_0535	hypothetical_protein	Unclassified	639.273	0.157246	0.142553	1.10307	0.269996	0.428887
chrom	544586	547387	+	BB_0536	BB_0536	zinc_protease	General_function_prediction_only	5787.55	0.0257896	0.0734977	0.35089	0.725671	0.823115
chrom	547469	547540	-	BB_t22	BB_t22	rna18_gene=BB_t22	Unclassified	0.0324821	0	5.2679	0	1	NA
chrom	547546	547618	-	BB_t23	BB_t23	rna19_gene=BB_t23	Unclassified	0	NA	NA	NA	NA	NA
chrom	547725	547797	-	BB_t07	tRNA-Lys-2	rna20_gene=tRNA-Lys-2	Unclassified	0	NA	NA	NA	NA	NA
chrom	547846	548490	-	BB_0537	BB_0537	hypothetical_protein	General_function_prediction_only	913.256	-0.282738	0.104203	-2.71335	0.00666061	0.0519817
chrom	548487	548885	-	BB_0538	BB_0538	hypothetical_protein	Function_unknown	794.245	-0.389303	0.137594	-2.82936	0.00466405	0.0449853
chrom	548920	549618	-	BB_0539	BB_0539	hypothetical_protein	General_function_prediction_only	4536.98	-0.89106	0.340244	-2.61889	0.00882175	0.0624041
chrom	549642	551723	-	BB_0540	fusA	elongation_factor_G	Translation_ribosomal_structure_and_biogenesis	31270.6	-0.787353	0.272006	-2.89461	0.00379625	0.0403808
chrom	551907	552307	+	bsrW	bsrW	bsrW	Unclassified	1528.87	0.9746	0.658956	1.47901	0.139139	0.274455
chrom	552440	553018	+	BB_0542	BB_0542	hypothetical_protein	General_function_prediction_only	396.322	0.305032	0.114451	2.66518	0.00769475	0.0571347
chrom	553139	553789	+	BB_0543	BB_0543	hypothetical_protein	Unclassified	3470.61	-0.383544	0.20279	-1.89134	0.058579	0.166904
chrom	553992	555212	+	BB_0544	BB_0544	phosphoribosylpyrophosphate_synthetase	Nucleotide_transport_and_metabolism	5929.57	-0.111479	0.176462	-0.631747	0.527552	0.677002
chrom	555216	556580	+	BB_0545	BB_0545	xylulokinase	Carbohydrate_transport_and_metabolism	4084.74	0.0734865	0.114443	0.642123	0.520793	0.671931
chrom	556563	557423	-	BB_0546	BB_0546	hypothetical_protein	Cell_wall_membrane_biogenesis	693.626	0.576704	0.284184	2.02934	0.042424	0.136288
chrom	557407	558024	-	BB_0547	coaE	dephospho-CoA_kinase	Nucleotide_transport_and_metabolism	302.054	0.665015	0.21006	3.16584	0.00154636	0.0255239
chrom	558006	560732	-	BB_0548	polA	DNA_polymerase_I	Replication_recombination_and_repair	3935.04	0.354865	0.156085	2.27353	0.022994	0.0983451
chrom	560729	561127	-	BB_0549	BB_0549	hypothetical_protein	Unclassified	89.3218	0.623376	0.283607	2.19802	0.0279474	0.108338
chrom	561117	561554	-	BB_0550	fliS	flagellar_protein_FliS	Cell_motility	960.586	-0.212264	0.139582	-1.52071	0.128333	0.261377
chrom	561563	561943	-	BB_0551	BB_0551	protein_CheY	Signal_transduction_mechanisms	448.33	-0.518622	0.221403	-2.34244	0.0191582	0.0899058
chrom	562185	564167	+	BB_0552	ligA	DNA_ligase	Replication_recombination_and_repair	5134.55	0.0267961	0.101436	0.264168	0.791651	0.862011
chrom	564188	565681	-	BB_0553	BB_0553	hypothetical_protein	Replication_recombination_and_repair	1221.04	0.0487653	0.182026	0.267903	0.788774	0.861801
chrom	565955	567823	+	BB_0554	BB_0554	hypothetical_protein	Unclassified	3556.63	0.156029	0.116646	1.33763	0.181016	0.325739
chrom	567810	568277	+	BB_0555	BB_0555	hypothetical_protein	Unclassified	609.895	0.234534	0.124747	1.88008	0.0600971	0.167726
chrom	568270	569139	+	BB_0556	BB_0556	hypothetical_protein	Unclassified	503.851	0.236546	0.129895	1.82105	0.0685987	0.181333
chrom	569278	569538	+	BB_0557	BB_0557	phosphocarrier_protein_HPr	Carbohydrate_transport_and_metabolism	1448.44	-0.468696	0.254131	-1.84431	0.065138	0.175165
chrom	569559	571280	+	BB_0558	ptsP	phosphoenolpyruvate-protein_phosphatase	Carbohydrate_transport_and_metabolism	25029.8	-0.558854	0.29709	-1.8811	0.0599587	0.167726
chrom	571283	571852	+	BB_0559	BB_0559	PTS_system_glucose-specific_transporter_subunit_IIA	Carbohydrate_transport_and_metabolism	4873.05	-0.683709	0.365261	-1.87184	0.0612294	0.170068
chrom	571890	573740	-	BB_0560	BB_0560	chaperone_protein_HtpG	Posttranslational_modification_protein_turnover_chaperones	7244.68	-0.471381	0.186808	-2.52334	0.0116245	0.0705261
chrom	573853	575247	+	BB_0561	gnd	6-phosphogluconate_dehydrogenase	Carbohydrate_transport_and_metabolism	4949.23	-0.295849	0.103686	-2.8533	0.00432671	0.0437546
chrom	575274	575816	-	BB_0562	BB_0562	hypothetical_protein	Unclassified	518.978	0.0484162	0.0938504	0.515886	0.605934	0.73739
chrom	575981	576499	-	BB_0563	BB_0563	hypothetical_protein	Unclassified	1428.33	-0.196018	0.140283	-1.3973	0.162323	0.305099
chrom	576582	577187	-	BB_0564	BB_0564	hypothetical_protein	Unclassified	325.079	0.3438	0.184594	1.86247	0.0625365	0.170337
chrom	577395	577937	+	BB_0565	BB_0565	purine-binding_chemotaxis_protein	Cell_motility	1203.61	-0.053587	0.156138	-0.343203	0.731446	0.825103
chrom	577950	578261	+	BB_0566	BB_0566	hypothetical_protein	Unclassified	248.747	0.0481538	0.173749	0.277146	0.781668	0.856703
chrom	578277	580421	+	BB_0567	BB_0567	chemotaxis_histidine_kinase	Cell_motility	10433	-0.0582152	0.126129	-0.461552	0.644402	0.769852
chrom	580486	581643	+	BB_0568	BB_0568	chemotaxis_response_regulator	Cell_motility	5079.64	-0.393488	0.187725	-2.09609	0.0360739	0.126347
chrom	581645	583417	+	BB_0569	BB_0569	hypothetical_protein	Cell_motility	2515.02	-0.281654	0.122237	-2.30416	0.0212139	0.094313
chrom	583458	583832	+	BB_0570	BB_0570	chemotaxis_response_regulator	Signal_transduction_mechanisms	3814.97	-0.526014	0.254875	-2.06381	0.0390353	0.129457
chrom	584100	584183	-	BB_t24	BB_t24	rna21_gene=BB_t24	Unclassified	0.0535123	0	5.2679	0	1	NA
chrom	584191	584880	-	BB_0571	BB_0571	uridylate_kinase	Nucleotide_transport_and_metabolism	503.466	0.107156	0.206827	0.518094	0.604393	0.73739
chrom	585080	586156	+	BB_0572	BB_0572	glycosyl_transferase	Cell_wall_membrane_biogenesis	1656.5	0.0131759	0.125195	0.105243	0.916183	0.941086
chrom	586218	587024	+	BB_0573	BB_0573	ABC_transporter_ATP-binding_protein	General_function_prediction_only	1930.59	0.0140265	0.0916591	0.153029	0.878376	0.920691
chrom	587031	587882	+	BB_0574	BB_0574	integral_membrane_protein	Unclassified	966.347	0.0576958	0.137556	0.419436	0.674898	0.791146
chrom	588066	589667	+	BB_0575	pyrG	CTP_synthetase	Nucleotide_transport_and_metabolism	9617	-0.254564	0.152533	-1.66891	0.0951353	0.218583
chrom	589684	590208	-	BB_0576	BB_0576	hypothetical_protein	Unclassified	117.082	0.423161	0.338003	1.25194	0.21059	0.362599
chrom	590348	590935	+	BB_0577	BB_0577	hypothetical_protein	Unclassified	1529.67	-0.158606	0.115057	-1.3785	0.168048	0.311628
chrom	590903	590953	+	dsrA	dsrA	dsrA	Unclassified	0.0617296	0	5.2679	0	1	NA
chrom	591188	592357	+	BB_0578	BB_0578	methyl-accepting_chemotaxis_protein	Cell_motility	5711.63	-0.355707	0.126939	-2.80218	0.00507583	0.0464261
chrom	592446	595931	+	BB_0579	BB_0579	DNA_polymerase_III_subunit_alpha	Replication_recombination_and_repair	17200.7	-0.236186	0.133703	-1.76649	0.0773136	0.195462
chrom	595943	596521	+	BB_0580	BB_0580	integral_membrane_protein	Function_unknown	1006.09	0.133865	0.10111	1.32395	0.185518	0.330937
chrom	596531	598591	+	BB_0581	recG	ATP-dependent_DNA_helicase_RecG	Replication_recombination_and_repair	7119.2	-0.0195081	0.0849442	-0.229658	0.818358	0.880271
chrom	598588	599376	-	BB_0582	BB_0582	carboxypeptidase	Cell_wall_membrane_biogenesis	762.388	-0.162518	0.181427	-0.895775	0.370373	0.532034
chrom	599495	600844	+	BB_0583	BB_0583	integral_membrane_protein	Secondary_metabolites_biosynthesis_transport_and_catabolism	4042.9	0.0499128	0.137382	0.363313	0.716371	0.819472
chrom	601010	602344	+	BB_0584	BB_0584	integral_membrane_protein	Secondary_metabolites_biosynthesis_transport_and_catabolism	1940.16	0.214587	0.119125	1.80136	0.0716469	0.185713
chrom	602374	603729	+	BB_0585	murD	UDP-N-acetylmuramoylalanine--D-glutamate_ligase	Cell_wall_membrane_biogenesis	3891.34	0.0515551	0.0894776	0.576179	0.564495	0.707129
chrom	603726	604769	-	BB_0586	BB_0586	FemA_protein	Function_unknown	764.484	0.437391	0.190721	2.29336	0.0218274	0.0958536
chrom	604779	606983	-	BB_0587	metG	methionine--tRNA_ligase	General_function_prediction_only	4014.39	0.204742	0.10993	1.86248	0.0625359	0.170337
chrom	607138	607935	+	BB_0588	BB_0588	MTA/SAH_nucleosidase	Nucleotide_transport_and_metabolism	4177.9	-0.221761	0.1955	-1.13433	0.256657	0.415044
chrom	608020	609078	+	BB_0589	pta	phosphate_acetyltransferase	Unclassified	3378.18	-0.11231	0.0682462	-1.64566	0.0998347	0.221577
chrom	609061	609906	-	BB_0590	ksgA	rRNA_small_subunit_methyltransferase_A	Translation_ribosomal_structure_and_biogenesis	553.259	0.364786	0.215877	1.68979	0.0910688	0.212642
chrom	609943	611193	-	BB_0591	BB_0591	competence_locus_E	General_function_prediction_only	632.083	0.665503	0.263888	2.52191	0.0116718	0.0705261
chrom	611309	612022	+	BB_0592	BB_0592	hypothetical_protein	General_function_prediction_only	1568.55	-0.292865	0.163048	-1.79619	0.072464	0.186325
chrom	612048	613985	+	BB_0593	BB_0593	long-chain-fatty-acid_CoA_ligase	Lipid_transport_and_metabolism	10102.7	-0.657375	0.191637	-3.43031	0.000602885	0.0157408
chrom	614014	615771	-	BB_0594	argS	arginine--tRNA_ligase	Translation_ribosomal_structure_and_biogenesis	3833.02	-0.28649	0.131566	-2.17754	0.0294405	0.111254
chrom	615764	616390	-	BB_0595	BB_0595	hypothetical_protein	Unclassified	249.53	0.206723	0.218113	0.947783	0.34324	0.501417
chrom	616412	618559	-	BB_0596	BB_0596	methyl-accepting_chemotaxis_protein	Cell_motility	5424.34	-0.324986	0.11017	-2.94986	0.00317914	0.0395536
chrom	618828	621035	+	BB_0597	BB_0597	methyl-accepting_chemotaxis_protein	Cell_motility	4127.58	-0.0276276	0.0944073	-0.292643	0.769795	0.852543
chrom	621045	621953	-	BB_0598	murB	UDP-N-acetylenolpyruvoylglucosamine_reductase	Cell_wall_membrane_biogenesis	971.603	0.267172	0.116614	2.29108	0.021959	0.0961374
chrom	622005	623447	+	BB_0599	cysS	cysteine--tRNA_ligase	Translation_ribosomal_structure_and_biogenesis	5570.1	-0.563481	0.160702	-3.50637	0.000454262	0.014496
chrom	623451	625007	+	BB_0600	BB_0600	hypothetical_protein	Unclassified	2121.57	-0.0510914	0.0835496	-0.61151	0.540862	0.686111
chrom	625007	626260	+	BB_0601	glyA	serine_hydroxymethyltransferase	Unclassified	9843.5	-0.286946	0.206899	-1.38689	0.165476	0.307802
chrom	626286	627038	+	BB_0602	BB_0602	chaperonin	Posttranslational_modification_protein_turnover_chaperones	1164	-0.10721	0.171415	-0.625443	0.531681	0.680429
chrom	627092	628948	-	BB_0603	p66	integral_outer_membrane_protein_p66	Unclassified	35637.6	-1.13353	0.259503	-4.3681	1.25335e-05	0.00112488
chrom	629196	630698	-	BB_0604	BB_0604	L-lactate_permease	Unclassified	3400.79	0.0217387	0.107365	0.202475	0.839546	0.894417
chrom	630796	631986	+	BB_0605	BB_0605	serine-type_D-Ala-D-Ala_carboxypeptidase	Cell_wall_membrane_biogenesis	2355.16	-0.157213	0.162169	-0.969434	0.332329	0.491983
chrom	631991	632482	+	BB_0606	BB_0606	chemoreceptor_glutamine_deamidase_CheD	Cell_motility	3794.61	-0.468895	0.207967	-2.25466	0.0241546	0.0998217
chrom	632485	634464	+	BB_0607	pcrA	ATP-dependent_DNA_helicase	Replication_recombination_and_repair	2823.88	0.134701	0.103039	1.30729	0.191115	0.338816
chrom	634581	636011	+	BB_0608	BB_0608	aminoacyl-histidine_dipeptidase	Unclassified	5152.78	-0.270461	0.136909	-1.97547	0.0482144	0.145135
chrom	636144	636216	+	BB_t08	tRNA-His-1	rna22_gene=tRNA-His-1	Unclassified	0	NA	NA	NA	NA	NA
chrom	636242	636315	+	BB_t26	BB_t26	rna23_gene=BB_t26	Unclassified	0	NA	NA	NA	NA	NA
chrom	636396	636476	+	BB_t27	BB_t27	rna24_gene=BB_t27	Unclassified	0.0535123	0	5.2679	0	1	NA
chrom	636481	636552	+	BB_t09	tRNA-Gly-2	rna25_gene=tRNA-Gly-2	Unclassified	0.121129	0	5.2679	0	1	NA
chrom	636593	637957	+	BB_0610	tig	trigger_factor	Posttranslational_modification_protein_turnover_chaperones	5335.05	-0.589405	0.202482	-2.91091	0.00360383	0.040031
chrom	637972	638556	+	BB_0611	clpP	ATP-dependent_Clp_protease_proteolytic_subunit	Cell_motility	2369.38	-0.403884	0.236985	-1.70426	0.0883322	0.208557
chrom	638580	639872	+	BB_0612	clpX	ATP-dependent_protease_ATP-binding_subunit_ClpX	Posttranslational_modification_protein_turnover_chaperones	6722.1	-0.236385	0.170173	-1.38909	0.164807	0.306955
chrom	639859	642249	+	BB_0613	lon	ATP-dependent_protease_La	Posttranslational_modification_protein_turnover_chaperones	7948.42	-0.267816	0.137628	-1.94594	0.0516614	0.1514
chrom	642289	642441	+	BB_0614	BB_0614	hypothetical_protein	Unclassified	289.633	-1.05616	0.532931	-1.98179	0.0475032	0.14361
chrom	642500	643126	-	BB_0615	rpsD	30S_ribosomal_protein_S4	Translation_ribosomal_structure_and_biogenesis	7423.73	-0.902715	0.307371	-2.93689	0.00331518	0.0396612
chrom	643156	643228	-	BB_t28	BB_t28	rna26_gene=BB_t28	Unclassified	0.0329034	0	5.2679	0	1	NA
chrom	643295	644650	-	BB_0616	BB_0616	integral_membrane_protein	Inorganic_ion_transport_and_metabolism	1450.55	0.131676	0.138517	0.950612	0.341801	0.500843
chrom	644772	645140	+	BB_0617	BB_0617	hypothetical_protein	Unclassified	53.4551	0.446547	0.289964	1.54001	0.123559	NA
chrom	645137	645601	-	BB_0618	cdd	cytidine_deaminase	Nucleotide_transport_and_metabolism	554.219	-0.0692684	0.0960791	-0.720952	0.470939	0.626754
chrom	645719	646681	+	BB_0619	BB_0619	DHH_family_protein	General_function_prediction_only	3775.76	-0.0655065	0.118978	-0.550576	0.581925	0.722468
chrom	646659	648254	-	BB_0620	BB_0620	beta-glucosidase	Carbohydrate_transport_and_metabolism	1448.79	0.328886	0.140025	2.34877	0.0188355	0.0889732
chrom	648466	648539	+	BB_t10	tRNA-Met-3	rna27_gene=tRNA-Met-3	Unclassified	0.275528	0	5.2679	0	1	NA
chrom	648553	649107	+	BB_0621	BB_0621	4-methyl-5(b-hydroxyethyl)-thiazole_monophosphate_biosynthesis_protein	General_function_prediction_only	1476.08	-0.543408	0.192791	-2.81864	0.0048228	0.0451388
chrom	649170	650387	-	BB_0622	ackA	acetate_kinase	Unclassified	1327.58	0.0766647	0.147386	0.520163	0.60295	0.736255
chrom	650413	653790	-	BB_0623	mfd	transcription-repair_coupling_factor	Replication_recombination_and_repair	4135.27	0.408452	0.16891	2.41817	0.0155987	0.0814534
chrom	653887	654849	+	BB_0624	BB_0624	hypothetical_protein	Unclassified	1813.07	-0.145661	0.0996829	-1.46124	0.143949	0.282198
chrom	654863	656902	+	BB_0625	BB_0625	N-acetylmuramoyl-L-alanine_amidase	Cell_motility	4160.71	0.00552593	0.0862962	0.0640344	0.948943	0.963026
chrom	656945	657016	+	BB_t11	tRNA-Asn-1	rna28_gene=tRNA-Asn-1	Unclassified	0.0934679	0	5.2679	0	1	NA
chrom	656998	657543	-	BB_0626	rnmV	ribonuclease_M5	Replication_recombination_and_repair	625.974	0.236131	0.210267	1.123	0.261436	0.420877
chrom	657546	658817	-	BB_0627	BB_0627	aminopeptidase	Unclassified	2528.11	-0.00593451	0.112964	-0.0525345	0.958103	0.968048
chrom	658898	659623	+	BB_0628	BB_0628	lipoprotein	Unclassified	841.366	-0.0467968	0.105114	-0.445199	0.656176	0.776169
chrom	659644	661515	-	BB_0629	BB_0629	PTS_system_fructose-specific_transporter_subunit_IIABC	Carbohydrate_transport_and_metabolism	8608.5	-0.24526	0.141354	-1.73507	0.0827278	0.202214
chrom	661606	662529	+	BB_0630	pfkB	1-phosphofructokinase	Carbohydrate_transport_and_metabolism	1783.5	0.102639	0.113185	0.906821	0.364501	0.525526
chrom	662603	662917	-	BB_0631	BB_0631	hypothetical_protein	Unclassified	2826.51	-2.02871	0.64354	-3.15242	0.00161926	0.0264233
chrom	663067	663140	-	BB_t12	tRNA-Asp-1	rna29_gene=tRNA-Asp-1	Unclassified	0	NA	NA	NA	NA	NA
chrom	663179	665011	-	BB_0632	recD	exodeoxyribonuclease_V_subunit_alpha	Replication_recombination_and_repair	1009.61	0.478438	0.213708	2.23874	0.0251725	0.100697
chrom	665008	668517	-	BB_0633	recB	exodeoxyribonuclease_V_subunit_beta	Replication_recombination_and_repair	2007.24	0.569809	0.218467	2.60821	0.00910167	0.0629472
chrom	671767	673167	-	BB_0635	pncB	nicotinate_phosphoribosyltransferase	Coenzyme_transport_and_metabolism	1606.25	0.225322	0.127456	1.76784	0.0770871	0.195233
chrom	673342	674778	+	BB_0636	zwf	glucose-6-phosphate_1-dehydrogenase	Carbohydrate_transport_and_metabolism	3593.88	-0.0885503	0.0868525	-1.01955	0.307943	0.467448
chrom	675035	676378	+	BB_0637	BB_0637	Na+/H+_antiporter_family	Unclassified	3405.06	-0.080797	0.0730845	-1.10553	0.268931	0.42855
chrom	676472	677860	+	BB_0638	BB_0638	Na+/H+_antiporter	Unclassified	3336.8	0.0414602	0.0838849	0.494251	0.621129	0.747857
chrom	677892	678938	-	BB_0639	BB_0639	spermidine/putrescine_ABC_transporter_substrate-binding_protein	Unclassified	1436.61	0.228364	0.107213	2.13	0.0331712	0.121206
chrom	678959	679750	-	BB_0640	BB_0640	spermidine/putrescine_ABC_transporter_permease	Unclassified	565.036	0.381886	0.135147	2.82572	0.0047175	0.0449853
chrom	679754	680557	-	BB_0641	BB_0641	spermidine/putrescine_transport_system_permease	Unclassified	963.27	0.237153	0.146214	1.62197	0.10481	0.228388
chrom	680563	681606	-	BB_0642	BB_0642	spermidine/putrescine_ABC_transporter_ATP-binding_protein	Carbohydrate_transport_and_metabolism	2555.59	-0.0468376	0.100603	-0.465569	0.641524	0.767051
chrom	681685	682524	-	BB_0643	ylqF	ribosome_biogenesis_GTPase_A	General_function_prediction_only	357.254	0.649038	0.193356	3.3567	0.000788784	0.01694
chrom	682679	683377	+	BB_0644	BB_0644	N-acetylmannosamine-6-phosphate_2-epimerase	Carbohydrate_transport_and_metabolism	883.324	-0.0625271	0.0958133	-0.652593	0.514019	0.667388
chrom	683423	684967	+	BB_0645	BB_0645	PTS_system_glucose-specific_transporter_subunit_IIBC	Carbohydrate_transport_and_metabolism	5150.92	-0.289035	0.121615	-2.37664	0.0174712	0.0859881
chrom	684997	685980	-	BB_0646	BB_0646	hypothetical_protein	General_function_prediction_only	3117.87	-0.314017	0.114161	-2.75064	0.00594788	0.0485293
chrom	685977	686507	-	BB_0647	bosR	oxidative_stress_regulator_BosR	Inorganic_ion_transport_and_metabolism	688.202	-0.0428652	0.120542	-0.355605	0.722136	0.821796
chrom	686607	688295	-	BB_0648	BB_0648	hypothetical_protein	Unclassified	1130.68	0.395294	0.157219	2.51429	0.0119272	0.0705261
chrom	688490	690127	+	BB_0649	groL	chaperonin_GroEL	Posttranslational_modification_protein_turnover_chaperones	115540	-0.819261	0.333386	-2.4574	0.0139948	0.0767046
chrom	690193	690489	+	BB_0650	BB_0650	hypothetical_protein	Unclassified	561.519	-1.19524	0.422731	-2.82743	0.00469237	0.0449853
chrom	690482	690799	+	BB_0651	BB_0651	protein_translocase_subunit_YajC	Cell_motility	1644.39	-1.1369	0.329522	-3.45016	0.000560245	0.0157408
chrom	690885	692645	+	BB_0652	secD	protein_translocase_subunit_SecD	Cell_motility	20311.6	-0.625734	0.236371	-2.64725	0.00811482	0.0588529
chrom	692629	693528	+	BB_0653	secF	protein_translocase_subunit_SecF	Cell_motility	1543.24	-0.383355	0.164414	-2.33164	0.0197199	0.0906182
chrom	693554	694696	+	BB_0654	BB_0654	hypothetical_protein	Unclassified	1032.21	0.038826	0.114163	0.340094	0.733786	0.825797
chrom	694693	695523	-	BB_0655	BB_0655	heat_shock_protein	Posttranslational_modification_protein_turnover_chaperones	1144.58	0.207241	0.127616	1.62395	0.104387	0.227811
chrom	695631	696764	+	BB_0656	BB_0656	oxygen-independent_coproporphyrinogen_III_oxidase	Coenzyme_transport_and_metabolism	2148.14	-0.032455	0.113576	-0.285756	0.775065	0.855217
chrom	696751	697437	-	BB_0657	rpiA	ribose_5-phosphate_isomerase_A	Carbohydrate_transport_and_metabolism	1205.99	0.0297509	0.0940519	0.316325	0.751756	0.840095
chrom	697586	698332	+	BB_0658	BB_0658	23-bisphosphoglycerate-dependent_phosphoglycerate_mutase	Carbohydrate_transport_and_metabolism	4804.93	-0.00542041	0.206572	-0.0262399	0.979066	0.983174
chrom	698400	699965	-	BB_0659	lysS	lysine--tRNA_ligase	Translation_ribosomal_structure_and_biogenesis	6000.46	-0.694305	0.182479	-3.80485	0.000141891	0.00783676
chrom	700052	700924	-	BB_0660	era	GTPase_Era	General_function_prediction_only	884.975	-0.0435066	0.0856326	-0.508061	0.611411	0.742169
chrom	701029	701385	+	BB_0661	BB_0661	hypothetical_protein	Unclassified	826.573	-0.491285	0.210268	-2.33647	0.0194666	0.090185
chrom	701395	701805	+	BB_0662	BB_0662	hypothetical_protein	Unclassified	416.239	-0.102985	0.0986031	-1.04444	0.296284	0.455529
chrom	701825	702274	+	BB_0663	BB_0663	hypothetical_protein	Function_unknown	810.1	0.0212335	0.0830594	0.255643	0.798227	0.866405
chrom	702283	702951	-	BB_0664	BB_0664	lipoprotein	Unclassified	693.187	-0.0210556	0.158653	-0.132715	0.894419	0.93004
chrom	703009	703968	+	BB_0665	BB_0665	hypothetical_protein	Unclassified	2093.51	0.0437232	0.0713888	0.612466	0.54023	0.686111
chrom	703961	704959	+	BB_0666	BB_0666	N-acetylmuramoyl-L-alanine_amidase_domain-containing_protein	Cell_wall_membrane_biogenesis	1194.88	-0.0506458	0.0708486	-0.714845	0.474705	0.631181
chrom	704949	705500	+	BB_0667	BB_0667	hypothetical_protein	Unclassified	396.993	-0.121957	0.138687	-0.879369	0.379201	0.542364
chrom	705580	706605	+	BB_0668	BB_0668	flagellar_filament_outer_layer_protein	Unclassified	4673.26	-0.575634	0.16958	-3.39447	0.000687621	0.0168804
chrom	706673	709267	+	BB_0669	BB_0669	chemotaxis_protein_CheA	Cell_motility	7370	-0.25581	0.0957674	-2.67116	0.007559	0.056846
chrom	709274	710674	+	BB_0670	BB_0670	purine-binding_chemotaxis_protein	Cell_motility	3786.16	-0.181	0.124942	-1.44867	0.147429	0.287301
chrom	710686	711171	+	BB_0671	BB_0671	chemotaxis_protein_CheX	Cell_motility	2064.44	-0.263369	0.156634	-1.68143	0.0926791	0.215004
chrom	711211	711651	+	BB_0672	BB_0672	chemotaxis_protein_CheY	Signal_transduction_mechanisms	1028.43	-0.0910241	0.114694	-0.793623	0.427415	0.582875
chrom	711692	712207	-	BB_0673	BB_0673	hypothetical_protein	Unclassified	107.959	0.536684	0.25948	2.06831	0.0386112	0.128852
chrom	712204	713250	-	BB_0674	BB_0674	membrane_protein	Unclassified	476.57	0.447209	0.242634	1.84314	0.065308	0.175294
chrom	713244	714107	-	BB_0675	BB_0675	hypothetical_protein	Unclassified	924.229	0.0676063	0.144795	0.466911	0.640563	0.766541
chrom	714104	714766	-	BB_0676	BB_0676	phosphoglycolate_phosphatase	General_function_prediction_only	973.94	-0.0917002	0.141745	-0.64694	0.517671	0.669839
chrom	715009	716619	+	BB_0677	rbsA	sugar_ABC_transporter_ATP-binding_protein	Carbohydrate_transport_and_metabolism	4999.27	-0.201083	0.0948241	-2.12059	0.0339563	0.122219
chrom	716620	717771	+	BB_0678	BB_0678	sugar_ABC_transporter_permease	General_function_prediction_only	1814.23	-0.0802914	0.0743021	-1.08061	0.279872	0.438272
chrom	717743	718669	+	BB_0679	BB_0679	ribose/galactose_ABC_transporter_permease	General_function_prediction_only	3788.51	-0.233208	0.147058	-1.58582	0.112781	0.238869
chrom	718827	721088	+	BB_0680	BB_0680	methyl-accepting_chemotaxis_protein	Cell_motility	8790.89	-0.188799	0.119174	-1.58423	0.113141	0.23928
chrom	721119	723020	+	BB_0681	BB_0681	methyl-accepting_chemotaxis_protein	Cell_motility	6346.56	-0.195851	0.117653	-1.66464	0.0959836	0.219479
chrom	723063	724130	-	BB_0682	trmU	tRNA-specific_2-thiouridylase_MnmA	Translation_ribosomal_structure_and_biogenesis	1048.8	-0.196857	0.162704	-1.20991	0.226312	0.381885
chrom	724224	725447	+	BB_0683	BB_0683	3-hydroxy-3-methylglutaryl-CoA_synthase	Lipid_transport_and_metabolism	16839.2	-0.462533	0.29797	-1.55228	0.120595	0.249532
chrom	725431	726495	+	BB_0684	fni	isopentenyl-diphosphate_delta-isomerase	Unclassified	8296.99	-0.227227	0.222687	-1.02039	0.307545	0.467338
chrom	726458	727753	+	BB_0685	BB_0685	3-hydroxy-3-methylglutaryl-CoA_reductase	Lipid_transport_and_metabolism	2900.94	-0.014344	0.0907875	-0.157996	0.87446	0.918752
chrom	727737	728675	+	BB_0686	mvaD	diphosphomevalonate_decarboxylase	Lipid_transport_and_metabolism	1334.52	-0.270796	0.165749	-1.63377	0.102308	0.224296
chrom	728666	729619	+	BB_0687	BB_0687	phosphomevalonate_kinase	Unclassified	2685.65	-0.201746	0.163003	-1.23768	0.215834	0.369854
chrom	729613	730506	+	BB_0688	mvk	mevalonate_kinase	Lipid_transport_and_metabolism	1057.22	0.199599	0.121422	1.64384	0.100209	0.221577
chrom	730515	730588	-	BB_t13	tRNA-Val-1	rna30_gene=tRNA-Val-1	Unclassified	0.0647161	0	5.2679	0	1	NA
chrom	730632	731099	-	BB_0689	BB_0689	hypothetical_protein	Function_unknown	464.888	0.334517	0.212123	1.57699	0.114797	0.241006
chrom	731184	731720	+	BB_0690	napA	neutrophil_activating_protein_A_(napA)	Replication_recombination_and_repair	4864.31	-1.07692	0.313692	-3.43305	0.000596839	0.0157408
chrom	731794	733803	+	BB_0691	fusA	elongation_factor_G	Translation_ribosomal_structure_and_biogenesis	25803	-1.01433	0.291881	-3.47517	0.000510538	0.0152736
chrom	734081	735289	+	BB_0693	BB_0693	xylose_operon_regulatory_protein	Transcription	2809.08	-0.258954	0.152681	-1.69604	0.0898774	0.210889
chrom	735352	736686	+	BB_0694	ffh	signal_recognition_particle_protein	Cell_motility	22029.9	-0.428033	0.268405	-1.59473	0.110773	0.235659
chrom	736699	736959	+	BB_0695	rpsP	30S_ribosomal_protein_S16	Translation_ribosomal_structure_and_biogenesis	6391.08	0.0477819	0.333707	0.143185	0.886144	0.924044
chrom	736960	737208	+	BB_0696	BB_0696	hypothetical_protein	General_function_prediction_only	1142.58	-0.15081	0.276322	-0.545777	0.585219	0.724461
chrom	737212	737712	+	BB_0697	rimM	ribosome_maturation_factor_RimM	Translation_ribosomal_structure_and_biogenesis	1494.09	-0.905866	0.328383	-2.75857	0.00580556	0.0484634
chrom	737709	738428	+	BB_0698	trmD	tRNA_(guanine-N(1)-)-methyltransferase	Translation_ribosomal_structure_and_biogenesis	8514.92	-0.685085	0.269185	-2.54503	0.0109268	0.0685192
chrom	738406	738771	+	BB_0699	rplS	50S_ribosomal_protein_L19	Translation_ribosomal_structure_and_biogenesis	4511.1	-0.472046	0.289403	-1.63111	0.102868	0.225181
chrom	739144	739683	+	BB_0701	BB_0701	hypothetical_protein	Unclassified	344.571	0.0501909	0.141069	0.355791	0.721997	0.821796
chrom	739685	740176	+	BB_0702	coaD	phosphopantetheine_adenylyltransferase	Coenzyme_transport_and_metabolism	852.176	-0.249621	0.138881	-1.79738	0.0722754	0.186325
chrom	740240	740422	+	BB_0703	rpmF	50S_ribosomal_protein_L32	Translation_ribosomal_structure_and_biogenesis	229.955	-0.50388	0.200539	-2.51263	0.0119835	0.0705261
chrom	740446	740688	+	BB_0704	acpP	acyl_carrier_protein	Lipid_transport_and_metabolism	1385.46	-0.754389	0.273843	-2.75483	0.00587231	0.0484634
chrom	740688	741425	+	BB_0705	rnc	ribonuclease_III	Transcription	6521.61	-0.294593	0.244884	-1.20299	0.228981	0.38458
chrom	741396	742628	-	BB_0706	BB_0706	polynucleotide_adenylyltransferase	Translation_ribosomal_structure_and_biogenesis	498.958	0.503878	0.238223	2.11515	0.0344168	0.122928
chrom	742744	744516	+	BB_0707	BB_0707	hypothetical_protein	Unclassified	2560.07	0.0701324	0.0771614	0.908905	0.3634	0.524993
chrom	744522	744845	+	BB_0708	BB_0708	hypothetical_protein	Unclassified	128.865	0.19644	0.167196	1.17491	0.24003	0.397559
chrom	744933	745006	+	BB_t14	tRNA-Thr-2	rna31_gene=tRNA-Thr-2	Unclassified	0	NA	NA	NA	NA	NA
chrom	745013	745094	+	BB_t29	BB_t29	rna32_gene=BB_t29	Unclassified	0.446549	-1.58215	3.22012	-0.491333	0.623191	NA
chrom	745302	746333	+	BB_0709	BB_0709	hypothetical_protein	General_function_prediction_only	1391.93	-0.00501879	0.055057	-0.0911562	0.927368	0.94783
chrom	748123	750018	+	BB_0712	BB_0712	RNA_polymerase_sigma_factor_RpoD	Transcription	13611.5	-0.38823	0.183402	-2.11683	0.0342744	0.122738
chrom	750031	750789	+	BB_0713	BB_0713	hypothetical_protein	General_function_prediction_only	2504.97	-0.322721	0.170355	-1.89441	0.0581708	0.16607
chrom	750818	751164	+	rnaseP	rnaseP	rnaseP	Unclassified	26.0626	-0.503842	0.757303	-0.665311	0.505851	NA
chrom	751191	752159	+	BB_0714	BB_0714	hypothetical_protein	General_function_prediction_only	902.955	-0.040927	0.066656	-0.614002	0.539214	0.685838
chrom	752170	753219	+	BB_0715	BB_0715	cell_division_protein_FtsA	Unclassified	10405.8	-1.13646	0.290259	-3.91535	9.02734e-05	0.00540136
chrom	753292	754068	+	BB_0716	mreC	rod_shape-determining_protein_MreC	Cell_wall_membrane_biogenesis	1956.33	-0.223627	0.076407	-2.92679	0.00342478	0.0396612
chrom	754068	754550	+	BB_0717	BB_0717	integral_membrane_protein	Cell_wall_membrane_biogenesis	172.791	0.0116129	0.192978	0.0601775	0.952014	0.963659
chrom	754637	756349	+	BB_0718	BB_0718	penicillin-binding_protein	Cell_wall_membrane_biogenesis	5373.81	-0.141544	0.0765501	-1.84904	0.0644524	0.173713
chrom	756354	757670	+	BB_0719	mrdB	rod_shape-determining_protein_RodA	Unclassified	1945.65	0.0139031	0.130746	0.106337	0.915315	0.941086
chrom	757836	759581	+	BB_0720	thrS	threonine--tRNA_ligase	Translation_ribosomal_structure_and_biogenesis	7909.4	-0.328595	0.110741	-2.96725	0.0030048	0.0382851
chrom	759586	760215	+	BB_0721	pgsA	CDP-diacylglycerol--glycerol-3-phosphate_3-phosphatidyltransferase	Lipid_transport_and_metabolism	409.868	0.344942	0.132293	2.60741	0.00912311	0.0629472
chrom	760226	761647	+	BB_0722	BB_0722	hypothetical_protein	Unclassified	1075.2	0.187847	0.0926908	2.0266	0.0427038	0.13669
chrom	761621	762154	-	BB_0723	BB_0723	adenylyl_cyclase	Nucleotide_transport_and_metabolism	92.3289	0.715353	0.332404	2.15206	0.0313928	0.117396
chrom	762251	763573	+	BB_0724	BB_0724	potassium_transporter	Inorganic_ion_transport_and_metabolism	4863.71	-0.114981	0.197917	-0.580958	0.561269	0.705146
chrom	763579	764361	+	BB_0725	BB_0725	lectin	Inorganic_ion_transport_and_metabolism	1598.03	-0.137659	0.115103	-1.19597	0.231708	0.387349
chrom	764371	765342	+	BB_0726	BB_0726	ATP-binding_protein	Unclassified	2885.21	-0.253687	0.165875	-1.52938	0.126169	0.258827
chrom	765373	766716	+	BB_0727	BB_0727	phosphofructokinase	Carbohydrate_transport_and_metabolism	12772	-0.205733	0.240144	-0.856706	0.391607	0.551863
chrom	766733	768064	-	BB_0728	cdr	CoA-disulfide_reductase	General_function_prediction_only	1870.8	-0.293763	0.163689	-1.79464	0.0727107	0.186451
chrom	768079	769470	-	BB_0729	BB_0729	dicarboxylate/amino_acid:cation_symporter	General_function_prediction_only	1803.09	-0.236229	0.194936	-1.21183	0.225578	0.38177
chrom	769547	771139	-	BB_0730	pgi	glucose-6-phosphate_isomerase	Carbohydrate_transport_and_metabolism	3167.07	-0.154979	0.107615	-1.44013	0.149831	0.290361
chrom	771162	771563	-	BB_0731	BB_0731	hypothetical_protein	Transcription	1114.52	-0.998133	0.262176	-3.8071	0.000140604	0.00783676
chrom	771570	774368	-	BB_0732	BB_0732	penicillin-binding_protein	Cell_wall_membrane_biogenesis	8110.79	-0.403426	0.0873559	-4.61818	3.87117e-06	0.0005559
chrom	774677	775462	+	BB_0733	BB_0733	hypothetical_protein	Unclassified	1724.72	-0.358927	0.101822	-3.52503	0.000423439	0.0138195
chrom	775666	776679	-	BB_0734	BB_0734	Sua5/YciO/YrdC/YwlC_family_protein	Translation_ribosomal_structure_and_biogenesis	1505.22	0.154937	0.148591	1.04271	0.297084	0.45627
chrom	776785	777573	+	BB_0735	BB_0735	rare_lipoprotein_A	Cell_wall_membrane_biogenesis	4794.99	-0.890751	0.283996	-3.1365	0.0017098	0.0272807
chrom	777765	778754	+	BB_0737	BB_0737	tRNA-dihydrouridine_synthase	General_function_prediction_only	1656.25	0.00371854	0.0896762	0.0414663	0.966924	0.973705
chrom	778758	781385	+	BB_0738	valS	valine--tRNA_ligase	Translation_ribosomal_structure_and_biogenesis	8340.84	-0.369789	0.10988	-3.36538	0.000764389	0.01694
chrom	781486	782073	-	BB_0739	BB_0739	hypothetical_protein	Unclassified	226.192	0.141083	0.225391	0.625946	0.53135	0.680429
chrom	782152	782829	-	BB_0740	BB_0740	hypothetical_protein	Secondary_metabolites_biosynthesis_transport_and_catabolism	295.346	0.200896	0.183586	1.09429	0.273828	0.432106
chrom	782976	783248	-	BB_0741	groS	chaperonin_GroS	Posttranslational_modification_protein_turnover_chaperones	1429.57	-1.0633	0.45023	-2.36168	0.0181925	0.087856
chrom	783390	785021	+	BB_0742	BB_0742	ABC_transporter_ATP-binding_protein	General_function_prediction_only	5361.63	-0.26317	0.103309	-2.54739	0.0108532	0.0685192
chrom	785057	786754	+	BB_0743	BB_0743	hypothetical_protein	Function_unknown	3759.35	0.0093897	0.113789	0.0825189	0.934234	0.952816
chrom	786860	788962	+	BB_0744	p83/100	p83/100_antigen	Unclassified	19644.6	-0.8089	0.259429	-3.118	0.00182081	0.0284205
chrom	789047	789119	-	BB_t15	tRNA-Pro-1	rna33_gene=tRNA-Pro-1	Unclassified	0	NA	NA	NA	NA	NA
chrom	789127	789200	-	BB_t16	tRNA-Arg-3	rna34_gene=tRNA-Arg-3	Unclassified	0.165325	-0.629199	5.267	-0.119461	0.904911	NA
chrom	789303	789938	+	BB_0745	BB_0745	endonuclease_III	Replication_recombination_and_repair	488.571	0.135031	0.146536	0.921483	0.356799	0.517016
chrom	789947	790807	-	BB_0746	BB_0746	oligopeptide_ABC_transporter_permease	Unclassified	662.854	0.48845	0.204653	2.38672	0.0169993	0.0846193
chrom	790807	791787	-	BB_0747	BB_0747	oligopeptide_ABC_transporter_permease	Unclassified	645.102	0.15029	0.0887817	1.69281	0.0904925	0.21164
chrom	791794	792252	-	BB_0748	BB_0748	hypothetical_protein	Posttranslational_modification_protein_turnover_chaperones	498.319	-0.00891463	0.137539	-0.0648152	0.948321	0.963026
chrom	792351	793625	+	BB_0749	BB_0749	hypothetical_protein	Unclassified	5147.6	-0.463053	0.205714	-2.25096	0.0243882	0.0998217
chrom	793842	794855	-	BB_0751	BB_0751	hypothetical_protein	Unclassified	1162.72	-0.0300438	0.108904	-0.275873	0.782646	0.856703
chrom	794875	796383	-	BB_0752	BB_0752	hypothetical_protein	Function_unknown	2289.54	0.0891253	0.107256	0.830955	0.405999	0.562213
chrom	796388	797122	-	BB_0753	BB_0753	hypothetical_protein	General_function_prediction_only	867.532	0.0538122	0.16469	0.326748	0.743859	0.833215
chrom	797119	798048	-	BB_0754	BB_0754	ABC_transporter_ATP-binding_protein	Secondary_metabolites_biosynthesis_transport_and_catabolism	1014.08	0.000248496	0.115923	0.00214362	0.99829	0.99829
chrom	798057	799016	-	BB_0755	rnz	ribonuclease_Z	General_function_prediction_only	2227.42	-0.0690843	0.080521	-0.857967	0.390911	0.551863
chrom	799208	800275	-	BB_0756	BB_0756	hypothetical_protein	Unclassified	586.151	0.273919	0.147084	1.86233	0.0625564	0.170337
chrom	800476	801072	+	BB_0757	clpP	ATP-dependent_Clp_protease_proteolytic_subunit	Cell_motility	1642.65	-0.430192	0.134912	-3.18868	0.00142922	0.0240488
chrom	801119	801778	+	BB_0758	BB_0758	hypothetical_protein	Unclassified	220.964	0.214772	0.196619	1.09233	0.274689	0.432989
chrom	801846	801928	+	BB_t17	tRNA-Leu-4	rna35_gene=tRNA-Leu-4	Unclassified	0.0704998	0	5.2679	0	1	NA
chrom	801941	802798	-	BB_0759	BB_0759	membrane_protein	Function_unknown	210.34	0.533425	0.26881	1.9844	0.0472115	0.143331
chrom	802838	803167	-	BB_0760	BB_0760	protein_Gp37	General_function_prediction_only	220.992	-0.100491	0.14574	-0.689526	0.490492	0.64857
chrom	803278	804165	+	BB_0761	BB_0761	peptidoglycan-binding_protein	Cell_wall_membrane_biogenesis	653.519	0.023931	0.151644	0.15781	0.874606	0.918752
chrom	804417	805772	-	BB_0763	BB_0763	acetoacetate_metabolism_regulatory_protein_AtoC	Signal_transduction_mechanisms	2051.33	0.165789	0.0794806	2.08591	0.0369868	0.127369
chrom	805775	806923	-	BB_0764	BB_0764	sensory_transduction_histidine_kinase	Signal_transduction_mechanisms	782.738	0.356841	0.174472	2.04527	0.0408283	0.133481
chrom	806920	807966	-	BB_0765	BB_0765	hypothetical_protein	Replication_recombination_and_repair	576.784	0.556912	0.209869	2.65362	0.00796335	0.0583437
chrom	807976	808464	-	BB_0766	cvpA	colicin_V_production_protein	General_function_prediction_only	269.36	0.369273	0.20335	1.81595	0.0693781	0.182498
chrom	808461	809552	-	BB_0767	murG	UDP-N-acetylglucosamine--N-acetylmuramyl-(pentapeptide)_pyrophosphoryl-undecaprenol_N-acetylglucosamine_transferase	Cell_wall_membrane_biogenesis	1067.93	0.419058	0.162376	2.58079	0.00985757	0.0657117
chrom	809701	810495	-	BB_0768	BB_0768	pyridoxal_kinase	Coenzyme_transport_and_metabolism	1066	0.136949	0.0903834	1.5152	0.129721	0.262365
chrom	810470	811510	-	BB_0769	BB_0769	tRNA_N6-adenosine_threonylcarbamoyltransferase	Posttranslational_modification_protein_turnover_chaperones	1830	0.177595	0.0944819	1.87967	0.0601524	0.167726
chrom	811507	812388	-	BB_0770	BB_0770	divergent_polysaccharide_deacetylase_superfamily_protein	Function_unknown	1241.41	0.0371816	0.0691983	0.537319	0.591047	0.727911
chrom	812439	813239	-	BB_0771	rpoS	RNA_polymerase_sigma_factor	Transcription	799.513	0.234955	0.15307	1.53496	0.124795	0.256741
chrom	813386	813706	-	BB_0771a	BB_0771a	hypothetical_protein	Unclassified	203.308	0.392021	0.14241	2.75276	0.00590958	0.0484923
chrom	813690	814697	-	BB_0772	BB_0772	flagellar_basal_body_P-ring_protein	Cell_motility	1143.62	-0.113828	0.119958	-0.948899	0.342672	0.501096
chrom	814868	815302	-	BB_0773	BB_0773	hypothetical_protein	Unclassified	181.331	0.515352	0.254541	2.02463	0.0429053	0.136915
chrom	815502	816299	-	BB_0774	flgG	flagellar_basal_body_rod_protein_FlgG	Cell_motility	5485.39	-0.567342	0.24682	-2.29861	0.0215273	0.0951176
chrom	816312	817160	-	BB_0775	BB_0775	flagellar_hook-basal_body_complex_protein	Cell_motility	4850.89	-0.445082	0.209846	-2.12099	0.0339227	0.122219
chrom	817396	817956	+	BB_0776	BB_0776	hypothetical_protein	Unclassified	4911.8	-0.0225898	0.261876	-0.0862613	0.931259	0.951129
chrom	818018	818548	+	BB_0777	apt	adenine_phosphoribosyltransferase	Nucleotide_transport_and_metabolism	2990.71	0.17903	0.266738	0.671185	0.502103	0.657865
chrom	818605	818916	+	BB_0778	rplU	50S_ribosomal_protein_L21	Translation_ribosomal_structure_and_biogenesis	1614.33	-0.806187	0.347562	-2.31955	0.0203653	0.0928401
chrom	818922	819242	+	BB_0779	BB_0779	hypothetical_protein	Translation_ribosomal_structure_and_biogenesis	1371.36	-0.589695	0.287788	-2.04906	0.0404564	0.132638
chrom	819242	819487	+	BB_0780	rpmA	50S_ribosomal_protein_L27	Translation_ribosomal_structure_and_biogenesis	1555.35	-0.72705	0.340661	-2.13423	0.0328237	0.121136
chrom	819542	820528	+	BB_0781	BB_0781	GTPase_Obg	General_function_prediction_only	9493.4	-0.274231	0.255858	-1.07181	0.283804	0.442981
chrom	820607	821188	+	BB_0782	nadD	nicotinate-nucleotide_adenylyltransferase	Coenzyme_transport_and_metabolism	370.958	0.404091	0.135228	2.98823	0.00280599	0.0380132
chrom	821185	822369	+	BB_0783	BB_0783	hypothetical_protein	Transcription	1156.22	0.0908757	0.110121	0.825236	0.409238	0.565024
chrom	822344	822694	+	BB_0784	BB_0784	ribosomal_silencing_factor_RsfS	Function_unknown	193.745	0.0786993	0.141044	0.557976	0.57686	0.719697
chrom	822810	823103	+	BB_0785	BB_0785	septation_protein_SpoVG	Cell_wall_membrane_biogenesis	1745.63	-0.447796	0.27966	-1.60122	0.109329	0.233974
chrom	823168	823239	+	BB_t18	tRNA-Gln-1	rna36_gene=tRNA-Gln-1	Unclassified	0.0535123	0	5.2679	0	1	NA
chrom	823263	823811	+	BB_0786	BB_0786	50S_ribosomal_protein_L25/general_stress_protein_Ctc	Translation_ribosomal_structure_and_biogenesis	4113.08	-1.04443	0.348447	-2.99739	0.00272301	0.0378309
chrom	823816	824382	+	BB_0787	pth	peptidyl-tRNA_hydrolase	Translation_ribosomal_structure_and_biogenesis	1771.21	-0.83929	0.245905	-3.41307	0.000642349	0.0161827
chrom	824382	825704	+	BB_0788	tilS	tRNA(Ile)-lysidine_synthase	Unclassified	2202.71	-0.209418	0.114398	-1.83061	0.0671586	0.178923
chrom	825701	827620	+	BB_0789	BB_0789	ATP-dependent_zinc_metalloprotease_FtsH	Posttranslational_modification_protein_turnover_chaperones	34830.5	-0.717476	0.272402	-2.63389	0.00844129	0.060913
chrom	827631	829112	+	BB_0790	BB_0790	hypothetical_protein	Unclassified	1106.29	0.103896	0.0771518	1.34664	0.178097	0.323921
chrom	829218	830321	+	BB_0791	BB_0791	thymidine_kinase	Nucleotide_transport_and_metabolism	1970.96	0.0339197	0.0841689	0.402995	0.686952	0.800051
chrom	830318	830941	-	BB_0792	BB_0792	hypothetical_protein	Unclassified	282.061	0.335316	0.236045	1.42056	0.155445	0.297955
chrom	830955	831563	-	BB_0793	tmk	thymidylate_kinase	Nucleotide_transport_and_metabolism	604.968	0.375496	0.163206	2.30074	0.0214061	0.094874
chrom	831646	836043	+	BB_0794	BB_0794	hypothetical_protein	Unclassified	8641.77	-0.0168643	0.138714	-0.121577	0.903234	0.934772
chrom	836061	838526	+	BB_0795	BB_0795	outer_membrane_protein	Cell_wall_membrane_biogenesis	12362.8	-0.384622	0.185967	-2.06822	0.038619	0.128852
chrom	838547	839080	+	BB_0796	BB_0796	hypothetical_protein	Cell_wall_membrane_biogenesis	357.246	0.104437	0.157912	0.661367	0.508377	0.66317
chrom	839244	841832	+	BB_0797	mutS	DNA_mismatch_repair_protein_MutS	Replication_recombination_and_repair	4252.14	-0.0402154	0.0994384	-0.404425	0.6859	0.799474
chrom	841834	842451	+	BB_0798	BB_0798	competence_protein_F	General_function_prediction_only	290.795	0.366594	0.141599	2.58895	0.00962682	0.0649019
chrom	842501	842989	+	BB_0799	BB_0799	hypothetical_protein	Function_unknown	831.937	-0.366779	0.208853	-1.75616	0.0790615	0.197414
chrom	843003	844451	+	BB_0800	BB_0800	transcription_termination/antitermination_protein_NusA	Transcription	11200.3	-0.184793	0.22188	-0.83285	0.404929	0.561489
chrom	844454	847102	+	BB_0801	BB_0801	translation_initiation_factor_IF-2	Translation_ribosomal_structure_and_biogenesis	27989.9	-0.452879	0.256889	-1.76294	0.0779113	0.195738
chrom	847126	847488	+	BB_0802	rbfA	ribosome-binding_factor_A	Translation_ribosomal_structure_and_biogenesis	1499.53	-1.16335	0.427841	-2.71912	0.00654566	0.051646
chrom	847491	848339	+	BB_0803	truB	tRNA_pseudouridine_synthase_B	Translation_ribosomal_structure_and_biogenesis	1463.15	-0.209985	0.107775	-1.94836	0.0513715	0.150858
chrom	848538	848804	+	BB_0804	rpsO	30S_ribosomal_protein_S15	Translation_ribosomal_structure_and_biogenesis	1320.24	-0.158201	0.312974	-0.505475	0.613225	0.742382
chrom	848837	850987	+	BB_0805	BB_0805	polyribonucleotide_nucleotidyltransferase	Translation_ribosomal_structure_and_biogenesis	56748	-0.638446	0.305753	-2.08811	0.0367878	0.127053
chrom	850994	852514	+	BB_0806	BB_0806	lipoprotein	Unclassified	2482.28	-0.0784659	0.13384	-0.586267	0.557696	0.701886
chrom	852489	853778	+	BB_0807	BB_0807	integral_membrane_protein	General_function_prediction_only	996.067	0.221279	0.118622	1.86542	0.062123	0.170337
chrom	853775	854842	+	BB_0808	BB_0808	hypothetical_protein	General_function_prediction_only	1294.68	0.0889977	0.107864	0.825089	0.409321	0.565024
chrom	854869	855996	+	BB_0809	tgt	queuine_tRNA-ribosyltransferase	Translation_ribosomal_structure_and_biogenesis	3021.27	0.079549	0.0741523	1.07278	0.283371	0.442786
chrom	855989	857509	+	BB_0810	mviN	integral_membrane_protein_MviN	General_function_prediction_only	2290.91	0.170527	0.0857973	1.98756	0.0468601	0.143173
chrom	857506	858915	+	BB_0811	BB_0811	hypothetical_protein	Unclassified	3163.92	0.136214	0.11909	1.14379	0.252712	0.411464
chrom	858939	860111	-	BB_0812	coaBC	bifunctional_phosphopantothenoylcysteine_decarboxylase/phosphopantothenate--cysteine_ligase	Coenzyme_transport_and_metabolism	955.771	0.246964	0.10278	2.40285	0.0162681	0.083313
chrom	860440	861774	+	BB_0814	panF	sodium/panthothenate_symporter	Unclassified	2788.45	-0.109228	0.158743	-0.688085	0.491399	0.649143
chrom	862699	863646	+	BB_0816	BB_0816	hypothetical_protein	Secondary_metabolites_biosynthesis_transport_and_catabolism	2498.45	-0.423908	0.19967	-2.12304	0.0337504	0.122219
chrom	863636	865042	+	BB_0817	murC	UDP-N-acetylmuramate--L-alanine_ligase	Cell_wall_membrane_biogenesis	2033.01	-0.1209	0.114512	-1.05578	0.291068	0.450762
chrom	865053	865919	+	BB_0818	BB_0818	hypothetical_protein	Function_unknown	3945.13	0.0766454	0.245606	0.312066	0.75499	0.841927
chrom	865916	866458	+	BB_0819	BB_0819	cytidylate_kinase	Nucleotide_transport_and_metabolism	1468.96	-0.111596	0.205132	-0.544022	0.586426	0.724509
chrom	866494	866694	+	BB_0820	rpoZ	DNA-directed_RNA_polymerase_subunit_omega	Transcription	153.773	-0.496902	0.231603	-2.14549	0.0319137	0.118707
chrom	866681	867601	+	BB_0821	miaA	tRNA_dimethylallyltransferase	Translation_ribosomal_structure_and_biogenesis	1457.97	-0.372594	0.157919	-2.3594	0.0183045	0.087856
chrom	867743	868114	-	BB_0823	BB_0823	lipoprotein	Unclassified	293.906	0.654557	0.235884	2.77491	0.00552162	0.0478252
chrom	868195	868740	+	BB_0824	BB_0824	hypothetical_protein	Unclassified	2196.71	-0.518822	0.208168	-2.49233	0.0126909	0.0726059
chrom	868733	869380	-	BB_0825	BB_0825	hypothetical_protein	Unclassified	649.71	0.310184	0.125522	2.47116	0.0134676	0.0761399
chrom	869508	870023	-	BB_0826	BB_0826	hypothetical_protein	Unclassified	47.1899	0.953097	0.372441	2.55905	0.0104957	NA
chrom	870112	872583	-	BB_0827	BB_0827	ATP-dependent_helicase	Replication_recombination_and_repair	4306.75	0.0091238	0.0838918	0.108757	0.913395	0.940241
chrom	872586	875132	-	BB_0828	topA	DNA_topoisomerase_I	General_function_prediction_only	2844.23	0.119162	0.141166	0.84413	0.398597	0.554518
chrom	875207	876448	+	BB_0829	BB_0829	exonuclease_SbcD	Replication_recombination_and_repair	2412.38	-0.104751	0.0864787	-1.2113	0.225782	0.38177
chrom	876492	879281	+	BB_0830	BB_0830	exonuclease_SbcC	Replication_recombination_and_repair	3349.36	0.178591	0.12808	1.39437	0.163207	0.305163
chrom	879315	880250	+	BB_0831	BB_0831	xylose_operon_regulatory_protein	Transcription	4481.71	-0.667033	0.229231	-2.90988	0.00361568	0.040031
chrom	880267	881091	-	BB_0832	BB_0832	lipoprotein	Unclassified	696.59	0.434426	0.222105	1.95595	0.0504713	0.149129
chrom	881085	884213	-	BB_0833	ileS	isoleucine--tRNA_ligase	Translation_ribosomal_structure_and_biogenesis	5692.13	-0.218096	0.116826	-1.86685	0.0619232	0.170337
chrom	884228	886447	-	BB_0834	BB_0834	ATP-dependent_Clp_protease_subunit_C	Posttranslational_modification_protein_turnover_chaperones	2933.36	-0.0462903	0.0713019	-0.649215	0.516199	0.669009
chrom	886470	888179	-	BB_0835	BB_0835	phosphomannomutase	Carbohydrate_transport_and_metabolism	1734.03	0.37187	0.157894	2.35519	0.0185132	0.0883222
chrom	888312	890318	+	BB_0836	uvrB	excinuclease_ABC_subunit_B	Replication_recombination_and_repair	4998.64	-0.0730513	0.0775048	-0.942539	0.345917	0.503789
chrom	890322	893174	+	BB_0837	uvrA	excinuclease_ABC_subunit_A	Replication_recombination_and_repair	7760.76	0.0230462	0.109363	0.210732	0.833097	0.890787
chrom	893129	896569	+	BB_0838	BB_0838	hypothetical_protein	Cell_wall_membrane_biogenesis	4504.69	0.22218	0.119952	1.85224	0.0639915	0.173381
chrom	896579	897127	-	BB_0838a	BB_0838a	hypothetical_protein	Unclassified	183.536	0.641739	0.242107	2.65064	0.00803394	0.0585621
chrom	897096	897695	-	BB_0839	BB_0839	hypothetical_protein	Unclassified	603.737	-0.131196	0.096958	-1.35313	0.176016	0.322163
chrom	897704	899320	-	BB_0840	BB_0840	lipoprotein	Unclassified	2006.77	-0.0671521	0.147198	-0.456202	0.648245	0.770499
chrom	899499	900731	+	BB_0841	arcA	arginine_deiminase	Unclassified	6282.99	-0.39542	0.2295	-1.72296	0.0848955	0.204891
chrom	900799	901782	+	BB_0842	argF	ornithine_carbamoyltransferase	Unclassified	9818.31	-0.180064	0.263997	-0.682066	0.495197	0.65179
chrom	901834	903258	+	BB_0843	BB_0843	arginine-ornithine_antiporter	Function_unknown	6655.09	-0.255208	0.171285	-1.48996	0.136234	0.27171
chrom	903929	904900	-	BB_0844	BB_0844	lipoprotein	Unclassified	1663.16	0.115008	0.111887	1.02789	0.304002	0.462935
chrom	908407	909591	+	BB_0852	BB_0852	hypothetical_protein	Replication_recombination_and_repair	2146.76	0.0762992	0.12379	0.61636	0.537657	0.684513
cp26	46	324	+	BB_B01	BB_B01	acylphosphatase	Unclassified	248.017	0.162911	0.119699	1.36101	0.173512	0.319031
cp26	308	751	-	BB_B02	BB_B02	hypothetical_protein	Unclassified	757.688	0.112373	0.1434	0.783634	0.433255	0.58972
cp26	837	2186	-	BB_B03	BB_B03	telomere_resolvase_ResT	Unclassified	1710.73	0.153245	0.140601	1.08993	0.275745	0.433624
cp26	2476	3798	-	BB_B04	BB_B04	chitibiose_transporter_protein_ChbC	Carbohydrate_transport_and_metabolism	5516.06	0.0300637	0.110721	0.271526	0.785987	0.859617
cp26	4084	4431	+	BB_B05	BB_B05	chitibiose_transporter_protein_ChbA	Carbohydrate_transport_and_metabolism	1231.7	0.0485163	0.0876286	0.553658	0.579813	0.721465
cp26	4482	4757	+	BB_B06	BB_B06	chitibiose_transporter_protein_ChbB	Carbohydrate_transport_and_metabolism	459.64	0.190883	0.154807	1.23304	0.217562	0.371928
cp26	4769	5866	+	BB_B07	BB_B07	alpha3-beta1_integrin-binding_protein	Function_unknown	2826.63	0.288483	0.168248	1.71464	0.086412	0.206471
cp26	6677	7714	+	BB_B09	BB_B09	lipoprotein	Unclassified	1356.13	0.278553	0.139608	1.99524	0.0460162	0.141521
cp26	7836	8765	+	BB_B10	BB_B10	hypothetical_protein	Unclassified	1099.26	-0.0418921	0.165726	-0.252779	0.800439	0.86815
cp26	9275	10036	+	BB_B12	BB_B12	PF-32_protein	Unclassified	1395.14	0.154559	0.109051	1.41731	0.156391	0.297955
cp26	10104	10652	+	BB_B13	BB_B13	plasmid_partition_protein	Unclassified	207.954	0.574272	0.243166	2.36165	0.018194	0.087856
cp26	10920	11417	-	BB_B14	BB_B14	hypothetical_protein	Unclassified	885.341	0.0455504	0.160741	0.283378	0.776887	0.855529
cp26	12014	13606	+	BB_B16	BB_B16	oligopeptide_ABC_transporter_OppAIV	Inorganic_ion_transport_and_metabolism	10861.4	-0.604956	0.186186	-3.2492	0.00115731	0.0207737
cp26	13893	15107	-	BB_B17	BB_B17	inosine_5-monophosphate_dehydrogenase	Nucleotide_transport_and_metabolism	9390.11	-0.611576	0.210895	-2.89991	0.00373275	0.0403808
cp26	15132	16667	-	BB_B18	guaA	GMP_synthase	Nucleotide_transport_and_metabolism	9653.02	-0.665843	0.223796	-2.97522	0.00292778	0.0382208
cp26	16903	17535	+	BB_B19	BB_B19	outer_surface_protein_C	Unclassified	5655.2	-0.574438	0.225095	-2.55198	0.0107112	0.0685192
cp26	17966	19321	-	BB_B22	BB_B22	guanine/xanthine_permease	General_function_prediction_only	11233.7	-0.457718	0.203718	-2.24683	0.0246511	0.0999553
cp26	19431	20786	-	BB_B23	BB_B23	guanine/xanthine_permease	General_function_prediction_only	4319.25	0.0872254	0.0743302	1.17349	0.240601	0.397589
cp26	20858	21364	-	BB_B24	BB_B24	hypothetical_protein	Unclassified	420.634	-0.327207	0.203321	-1.60931	0.107548	0.231544
cp26	21339	21833	-	BB_B25	BB_B25	hypothetical_protein	Unclassified	321.024	0.238872	0.176918	1.35019	0.176956	0.322882
cp26	21898	22593	+	BB_B26	BB_B26	hypothetical_protein	Unclassified	578.084	0.501195	0.191707	2.61438	0.00893905	0.0629002
cp26	22603	23154	-	BB_B27	BB_B27	lipoprotein	Unclassified	244.526	0.367596	0.237838	1.54558	0.122207	0.252503
cp26	23255	24499	+	BB_B28	BB_B28	hypothetical_protein	General_function_prediction_only	805.749	0.201869	0.158068	1.2771	0.201567	0.352988
cp26	24825	26453	+	BB_B29	BB_B29	PTS_system_transporter_subunit_IIBC	Carbohydrate_transport_and_metabolism	97132.5	-0.352465	0.300358	-1.17348	0.240602	0.397589
cp32-1	66	1289	+	BB_P01	BB_P01	phage_portal_protein	Unclassified	3835.44	0.111102	0.112389	0.988547	0.322885	0.48399
cp32-1	1306	1998	+	BB_P02	BB_P02	hypothetical_protein	Unclassified	2225.25	0.0309432	0.157497	0.196469	0.844243	0.89736
cp32-1	2011	2568	+	BB_P03	BB_P03	hypothetical_protein	Unclassified	2046.93	-0.0217134	0.172974	-0.12553	0.900104	0.932575
cp32-1	2575	3339	+	BB_P04	BB_P04	hypothetical_protein	Unclassified	1908.35	0.0692845	0.263996	0.262445	0.792978	0.862011
cp32-1	3963	4922	+	BB_P06	BB_P06	hypothetical_protein	Unclassified	2589.09	0.184457	0.288987	0.63829	0.523285	0.673934
cp32-1	4942	5397	+	BB_P07	BB_P07	hypothetical_protein	Unclassified	1034.5	0.140119	0.265423	0.52791	0.597562	0.73262
cp32-1	5397	5780	+	BB_P08	BB_P08	hypothetical_protein	Unclassified	587.56	0.432403	0.344358	1.25568	0.209233	0.361098
cp32-1	5768	6157	+	BB_P09	BB_P09	hypothetical_protein	Unclassified	603.582	0.315696	0.211616	1.49183	0.135743	0.271109
cp32-1	6154	6720	+	BB_P10	BB_P10	hypothetical_protein	Unclassified	630.174	0.320792	0.187393	1.71187	0.0869201	0.206675
cp32-1	6701	7813	+	BB_P11	BB_P11	hypothetical_protein	Unclassified	3498.86	0.319575	0.228225	1.40026	0.161435	0.304343
cp32-1	7828	8256	+	BB_P12	BB_P12	hypothetical_protein	Unclassified	1744.9	0.287867	0.223509	1.28794	0.197767	0.347605
cp32-1	8272	8727	+	BB_P13	BB_P13	hypothetical_protein	Unclassified	847.355	0.396295	0.212479	1.8651	0.0621672	0.170337
cp32-1	8724	8960	+	BB_P14	BB_P14	hypothetical_protein	Unclassified	145.347	0.552693	0.33772	1.63654	0.101727	0.223946
cp32-1	8968	10242	+	BB_P15	BB_P15	hypothetical_protein	Inorganic_ion_transport_and_metabolism	4420.08	0.182884	0.216074	0.846395	0.397333	0.554489
cp32-1	10265	10948	+	BB_P16	BB_P16	hypothetical_protein	Unclassified	1245.31	0.293076	0.216641	1.35282	0.176113	0.322163
cp32-1	10952	11902	+	BB_P17	BB_P17	hypothetical_protein	Unclassified	2187.05	0.100019	0.145656	0.686684	0.492282	0.649143
cp32-1	11920	12465	+	BB_P18	BB_P18	hypothetical_protein	Unclassified	676.386	0.484489	0.274802	1.76305	0.0778925	0.195738
cp32-1	12495	12827	+	BB_P19	BB_P19	hypothetical_protein	Unclassified	140.72	0.267754	0.20664	1.29575	0.19506	0.344535
cp32-1	12824	13699	+	BB_P20	BB_P20	hypothetical_protein	Unclassified	751.009	0.223013	0.21524	1.03611	0.30015	0.459373
cp32-1	13709	14314	+	BB_P21	BB_P21	hypothetical_protein	Unclassified	1169.85	0.10071	0.15352	0.656004	0.511821	0.665634
cp32-1	14324	15139	+	BB_P22	BB_P22	hypothetical_protein	Unclassified	3428.61	0.165154	0.17264	0.95664	0.338749	0.498916
cp32-1	15215	15418	+	BB_P23	blyA	holin_protein	Unclassified	300.808	-0.327018	0.162918	-2.00726	0.044722	0.139915
cp32-1	15422	15769	+	BB_P24	blyB	holin_protein	Unclassified	423.744	0.485169	0.196521	2.46878	0.0135573	0.0763461
cp32-1	15759	16094	+	BB_P25	BB_P25	hypothetical_protein	Unclassified	60.8972	0.473673	0.343703	1.37815	0.168158	NA
cp32-1	16087	16440	+	BB_P26	BB_P26	hypothetical_protein	Unclassified	393.435	0.253567	0.141036	1.7979	0.0721935	0.186325
cp32-1	16578	17060	-	BB_P27	revA	surface_protein	Unclassified	370.087	0.408819	0.226628	1.80392	0.0712441	0.185376
cp32-1	17232	17678	+	BB_P28	mlpA	surface_lipoprotein	Unclassified	782.277	-0.0108377	0.105643	-0.102588	0.91829	0.941903
cp32-1	17715	18728	-	BB_P29	BB_P29	hypothetical_protein	Unclassified	892.049	0.40651	0.154504	2.63107	0.00851165	0.0611137
cp32-1	19114	20214	+	BB_P30	BB_P30	hypothetical_protein	Unclassified	948.779	-0.149048	0.180018	-0.827961	0.407693	0.564014
cp32-1	20224	20790	+	BB_P31	BB_P31	hypothetical_protein	Unclassified	1005.36	-0.232554	0.077634	-2.99551	0.00273985	0.0378309
cp32-1	20766	21506	+	BB_P32	BB_P32	PF-32_protein	Unclassified	336.843	-0.0560048	0.121821	-0.459732	0.645709	0.770131
cp32-1	21561	22118	+	BB_P33	BB_P33	PF-49_protein	Unclassified	174.869	0.15155	0.179543	0.844085	0.398622	0.554518
cp32-1	22131	22763	+	BB_P34	bdrA	protein_BdrA	Unclassified	466.647	-0.0453905	0.110314	-0.411467	0.68073	0.797332
cp32-1	23231	24556	+	BB_P35	bppA	protein_BppA	Unclassified	1671.9	0.231953	0.145256	1.59686	0.110298	0.235328
cp32-1	24609	25034	+	BB_P36	bppB	protein_BppB	Unclassified	227.82	0.274478	0.180818	1.51798	0.12902	0.262054
cp32-1	25040	25816	-	BB_P37	bppC	site-specific_recombinase	Replication_recombination_and_repair	299.001	0.694109	0.308154	2.25247	0.0242923	0.0998217
cp32-1	26235	26768	+	BB_P38	erpA	protein_ErpA	Unclassified	1848.08	0.17736	0.32653	0.543166	0.587015	0.724509
cp32-1	26796	27932	+	BB_P39	erpB	protein_ErpB	Unclassified	11998.2	-0.1679	0.175664	-0.955801	0.339173	0.499029
cp32-1	28116	28655	+	BB_P40	BB_P40	hypothetical_protein	Unclassified	263.092	-1.01781	0.588224	-1.73031	0.0835743	0.202317
cp32-1	28835	29401	+	BB_P41	BB_P41	hypothetical_protein	Unclassified	2293.13	0.156526	0.142922	1.09518	0.273436	0.432106
cp32-1	29398	30750	+	BB_P42	BB_P42	phage_terminase_large_subunit	Unclassified	1457.52	0.385484	0.170101	2.26621	0.0234384	0.099169
cp32-3	66	1289	+	BB_S01	BB_S01	phage_portal_protein	Unclassified	1293.37	0.12752	0.16445	0.775433	0.438084	0.59404
cp32-3	1306	1998	+	BB_S02	BB_S02	hypothetical_protein	Unclassified	841.422	0.138443	0.20151	0.687025	0.492067	0.649143
cp32-3	2011	2568	+	BB_S03	BB_S03	hypothetical_protein	Unclassified	1836.35	-0.0738006	0.13763	-0.536227	0.591802	0.728215
cp32-3	2575	3339	+	BB_S04	BB_S04	hypothetical_protein	Unclassified	1017.11	0.107895	0.263224	0.409896	0.681882	0.79803
cp32-3	4942	5397	+	BB_S07	BB_S07	hypothetical_protein	Unclassified	403.841	-0.0564397	0.295853	-0.190769	0.848706	0.899443
cp32-3	5768	6157	+	BB_S09	BB_S09	hypothetical_protein	Unclassified	333.022	0.0785673	0.178304	0.440637	0.659476	0.77943
cp32-3	6154	6720	+	BB_S10	BB_S10	hypothetical_protein	Unclassified	210.83	0.279957	0.284326	0.984633	0.324805	0.485401
cp32-3	8968	10242	+	BB_S15	BB_S15	hypothetical_protein	Inorganic_ion_transport_and_metabolism	1686.28	0.166685	0.221874	0.751259	0.452497	0.608413
cp32-3	10265	10948	+	BB_S16	BB_S16	hypothetical_protein	Unclassified	411.03	0.439126	0.259039	1.69521	0.0900349	0.210914
cp32-3	10952	11902	+	BB_S17	BB_S17	hypothetical_protein	Unclassified	611.002	0.537427	0.272474	1.9724	0.0485642	0.145135
cp32-3	13709	14314	+	BB_S21	BB_S21	hypothetical_protein	Unclassified	471.331	0.385724	0.170942	2.25647	0.0240414	0.0998217
cp32-3	15756	16091	+	BB_S25	BB_S25	hypothetical_protein	Unclassified	101.122	0.580226	0.303663	1.91076	0.056036	0.161582
cp32-3	16084	16437	+	BB_S26	BB_S26	hypothetical_protein	Unclassified	211.355	0.300715	0.214739	1.40037	0.161402	0.304343
cp32-3	16586	16903	+	BB_S27	BB_S27	hypothetical_protein	Unclassified	120.801	0.395261	0.186252	2.12218	0.0338224	0.122219
cp32-3	17089	17697	+	BB_S29	bdrF	protein_BdrF	Unclassified	551.773	-0.382221	0.174006	-2.19659	0.0280497	0.108338
cp32-3	17803	18249	+	BB_S30	mlpC	lipoprotein	Unclassified	511.946	0.203838	0.23927	0.851918	0.39426	0.554067
cp32-3	18287	19228	-	BB_S31	BB_S31	hypothetical_protein	Unclassified	861.318	0.22319	0.167183	1.335	0.181875	0.326323
cp32-3	19605	20705	+	BB_S33	BB_S33	hypothetical_protein	Unclassified	493.607	-0.0215633	0.19493	-0.110621	0.911917	0.940241
cp32-3	20715	21281	+	BB_S34	BB_S34	hypothetical_protein	Unclassified	661.727	-0.02468	0.0795341	-0.310307	0.756327	0.841927
cp32-3	21257	21997	+	BB_S35	BB_S35	PF-32_protein	Unclassified	236.093	0.0997626	0.134428	0.742128	0.45801	0.614101
cp32-3	22593	23183	+	BB_S37	bdrE	protein_BdrE	Unclassified	319.608	-0.147365	0.142392	-1.03493	0.300704	0.459373
cp32-3	23691	25016	+	BB_S38	bppA	protein_BppA	Unclassified	1255.65	0.27054	0.134201	2.01592	0.0438082	0.138871
cp32-3	25069	25494	+	BB_S39	bppB	protein_BppB	Unclassified	162.389	0.28421	0.259686	1.09444	0.273762	0.432106
cp32-3	25500	26276	-	BB_S40	bppC	protein_BppC	Replication_recombination_and_repair	449.091	0.611287	0.243779	2.50755	0.0121572	0.0709665
cp32-3	26708	27298	+	BB_S41	erpG	outer_surface_protein_ErpG	Unclassified	612.413	-0.15046	0.0908547	-1.65605	0.097712	0.220779
cp32-3	27410	27919	+	BB_S42	bapA	BapA_protein	Unclassified	122.823	0.103098	0.203712	0.506097	0.612789	0.742382
cp32-3	28236	28874	+	BB_S44	BB_S44	hypothetical_protein	Unclassified	906.426	0.169486	0.134098	1.2639	0.206266	0.357727
cp32-3	28871	30223	+	BB_S45	BB_S45	phage_terminase_large_subunit	Unclassified	1250.85	0.217508	0.146569	1.48399	0.137811	0.27296
cp32-4	66	1289	+	BB_R01	BB_R01	hypothetical_protein	Unclassified	1675.53	0.104919	0.140537	0.746558	0.455331	0.611079
cp32-4	2013	2576	+	BB_R03	BB_R03	hypothetical_protein	Unclassified	689.329	0.108543	0.182241	0.595601	0.551442	0.697069
cp32-4	2580	3347	+	BB_R04	BB_R04	hypothetical_protein	Unclassified	1038.67	0.216702	0.188041	1.15242	0.249149	0.408422
cp32-4	3376	3951	+	BB_R05	BB_R05	hypothetical_protein	Unclassified	592.571	0.292029	0.254986	1.14527	0.252096	0.411464
cp32-4	3973	4932	+	BB_R06	BB_R06	hypothetical_protein	Unclassified	936.307	0.296314	0.280794	1.05527	0.291301	0.450762
cp32-4	4952	5407	+	BB_R07	BB_R07	hypothetical_protein	Unclassified	356.846	0.0916305	0.266498	0.343832	0.730972	0.825103
cp32-4	5407	5790	+	BB_R08	BB_R08	hypothetical_protein	Unclassified	200.025	0.322489	0.284908	1.13191	0.257674	0.415785
cp32-4	6164	6730	+	BB_R10	BB_R10	hypothetical_protein	Unclassified	243.351	0.321927	0.25127	1.2812	0.200124	0.350889
cp32-4	6711	7823	+	BB_R11	BB_R11	hypothetical_protein	Unclassified	1044.07	0.354277	0.248392	1.42628	0.153788	0.29524
cp32-4	7838	8266	+	BB_R12	BB_R12	hypothetical_protein	Unclassified	404.533	0.248137	0.21747	1.14102	0.253863	0.411917
cp32-4	8282	8737	+	BB_R13	BB_R13	hypothetical_protein	Unclassified	303.161	0.353308	0.23006	1.53572	0.124606	0.25672
cp32-4	8734	8970	+	BB_R14	BB_R14	hypothetical_protein	Unclassified	105.243	0.485087	0.323453	1.49971	0.133689	0.268124
cp32-4	8978	10273	+	BB_R15	BB_R15	hypothetical_protein	Inorganic_ion_transport_and_metabolism	1878.36	0.191842	0.223885	0.856877	0.391513	0.551863
cp32-4	10296	10892	+	BB_R16	BB_R16	hypothetical_protein	Unclassified	521.065	0.473985	0.275458	1.72071	0.0853027	0.205528
cp32-4	10896	11846	+	BB_R17	BB_R17	hypothetical_protein	Unclassified	858.531	0.211969	0.1899	1.11621	0.264331	0.422694
cp32-4	11864	12418	+	BB_R18	BB_R18	hypothetical_protein	Unclassified	370.274	0.369414	0.212899	1.73517	0.0827116	0.202214
cp32-4	12448	12780	+	BB_R19	BB_R19	hypothetical_protein	Unclassified	112.972	0.327571	0.384881	0.851096	0.394716	0.554068
cp32-4	12777	13652	+	BB_R20	BB_R20	hypothetical_protein	Unclassified	700.706	0.226612	0.237936	0.952411	0.340889	0.500528
cp32-4	13662	14267	+	BB_R21	BB_R21	hypothetical_protein	Unclassified	460.918	0.417443	0.159767	2.61283	0.00897949	0.0629002
cp32-4	14277	15092	+	BB_R22	BB_R22	hypothetical_protein	Unclassified	892.033	0.406372	0.202382	2.00794	0.0446493	0.139915
cp32-4	15167	15370	+	BB_R23	blyA	pore-forming_hemolysin	Unclassified	122.782	0.0775554	0.210385	0.368635	0.712399	0.815794
cp32-4	15711	16046	+	BB_R25	BB_R25	hypothetical_protein	Unclassified	344.971	0.298713	0.157101	1.90141	0.0572483	0.163762
cp32-4	16039	16392	+	BB_R26	BB_R26	hypothetical_protein	Unclassified	320.917	0.400384	0.173653	2.30566	0.0211296	0.094313
cp32-4	16497	16997	+	BB_R27	bdrH	BdrH	Unclassified	536.228	0.0422178	0.294433	0.143387	0.885985	0.924044
cp32-4	17103	17525	+	BB_R28	mlpD	lipoprotein	Unclassified	645.169	-0.186768	0.131782	-1.41725	0.156409	0.297955
cp32-4	17573	18583	-	BB_R29	BB_R29	hypothetical_protein	Unclassified	949.166	0.348112	0.176684	1.97026	0.0488089	0.145414
cp32-4	18960	20057	+	BB_R31	BB_R31	hypothetical_protein	Unclassified	559.632	-0.365263	0.210846	-1.73237	0.0832078	0.202317
cp32-4	20067	20633	+	BB_R32	BB_R32	hypothetical_protein	Unclassified	536.327	-0.18056	0.101005	-1.78764	0.0738343	0.188323
cp32-4	20609	21364	+	BB_R33	BB_R33	plasmid_partition_protein_putative	Unclassified	196.694	0.174055	0.176026	0.988803	0.32276	0.48399
cp32-4	21415	21960	+	BB_R34	BB_R34	hypothetical_protein	Unclassified	197.16	0.102828	0.19252	0.534117	0.593261	0.729386
cp32-4	22831	24156	+	BB_R36	bppA	BppA	Unclassified	1678.31	0.252854	0.134185	1.88438	0.0595142	0.167726
cp32-4	24210	24635	+	BB_R37	bppB	BppB	Unclassified	197.043	0.24313	0.255109	0.953042	0.340569	0.500528
cp32-4	24641	25435	-	BB_R38	bppC	BppC	Replication_recombination_and_repair	446.145	0.760732	0.296717	2.56383	0.0103526	0.0678826
cp32-4	26005	26820	+	BB_R41	BB_R41	hypothetical_protein	Unclassified	1053.63	0.281868	0.115088	2.44915	0.0143195	0.0773037
cp32-4	26853	27527	+	BB_R42	erpY	ErpY	Unclassified	651.52	0.147583	0.10584	1.3944	0.163197	0.305163
cp32-4	27676	28203	+	BB_R43	BB_R43	hypothetical_protein	Unclassified	305.795	0.272904	0.157001	1.73824	0.0821693	0.202214
cp32-4	28384	28950	+	BB_R44	BB_R44	hypothetical_protein	Unclassified	946.264	0.0651007	0.119938	0.542788	0.587276	0.724509
cp32-4	28947	30299	+	BB_R45	BB_R45	phage_terminase_large_subunit	Unclassified	1330.04	0.275508	0.152606	1.80536	0.0710185	0.185376
cp32-6	66	1289	+	BB_M01	BB_M01	phage_portal_protein	Unclassified	1784.63	0.143854	0.130194	1.10492	0.269193	0.42855
cp32-6	1306	1998	+	BB_M02	BB_M02	hypothetical_protein	Unclassified	1154.71	0.0144414	0.146527	0.0985579	0.921489	0.944244
cp32-6	2010	2573	+	BB_M03	BB_M03	hypothetical_protein	Unclassified	838.906	0.00457598	0.218876	0.0209067	0.98332	0.986756
cp32-6	2577	3344	+	BB_M04	BB_M04	hypothetical_protein	Unclassified	1046.8	0.237753	0.21986	1.08138	0.279527	0.438272
cp32-6	3373	3948	+	BB_M05	BB_M05	hypothetical_protein	Unclassified	728.377	0.183911	0.249099	0.738304	0.46033	0.615488
cp32-6	3970	4929	+	BB_M06	BB_M06	hypothetical_protein	Unclassified	1081.29	-0.176883	0.311186	-0.568416	0.569752	0.712066
cp32-6	4949	5404	+	BB_M07	BB_M07	hypothetical_protein	Unclassified	384.912	0.0997044	0.28674	0.347717	0.728053	0.824101
cp32-6	5404	5787	+	BB_M08	BB_M08	hypothetical_protein	Unclassified	3.09292	0	5.2679	0	NA	NA
cp32-6	5775	6164	+	BB_M09	BB_M09	hypothetical_protein	Unclassified	212.229	0.372137	0.233987	1.59042	0.11174	0.237365
cp32-6	6161	6730	+	BB_M10	BB_M10	hypothetical_protein	Unclassified	337.142	0.32758	0.214965	1.52388	0.12754	0.260522
cp32-6	6711	7823	+	BB_M11	BB_M11	hypothetical_protein	Unclassified	1126.33	0.322936	0.288921	1.11773	0.263681	0.422124
cp32-6	8734	8970	+	BB_M14	BB_M14	hypothetical_protein	Unclassified	41.0715	0.313782	0.423946	0.740146	0.459211	NA
cp32-6	8978	10252	+	BB_M15	BB_M15	hypothetical_protein	Inorganic_ion_transport_and_metabolism	1925.02	0.106977	0.280508	0.38137	0.702929	0.810117
cp32-6	10275	10958	+	BB_M16	BB_M16	hypothetical_protein	Unclassified	615.795	0.353842	0.259743	1.36228	0.17311	0.318752
cp32-6	10962	11912	+	BB_M17	BB_M17	hypothetical_protein	Unclassified	963.986	0.299121	0.225309	1.32761	0.184308	0.329597
cp32-6	11930	12484	+	BB_M18	BB_M18	hypothetical_protein	Unclassified	431.415	0.418615	0.258736	1.61792	0.105679	0.228891
cp32-6	12514	12846	+	BB_M19	BB_M19	hypothetical_protein	Unclassified	197.126	-0.111662	0.250781	-0.445256	0.656135	0.776169
cp32-6	12843	13718	+	BB_M20	BB_M20	hypothetical_protein	Unclassified	667.392	0.270866	0.200947	1.34795	0.177676	0.323784
cp32-6	13728	14333	+	BB_M21	BB_M21	hypothetical_protein	Unclassified	629.672	0.354872	0.188295	1.88467	0.0594751	0.167726
cp32-6	15438	15785	+	BB_M24	blyB	holin_protein	Unclassified	202.1	0.493188	0.206605	2.3871	0.0169817	0.0846193
cp32-6	16103	16456	+	BB_M26	BB_M26	hypothetical_protein	Unclassified	365.548	0.302745	0.168396	1.79781	0.0722074	0.186325
cp32-6	16593	17075	-	BB_M27	revA	rev_protein	Unclassified	336.258	0.443517	0.237758	1.86541	0.0621241	0.170337
cp32-6	17247	17696	+	BB_M28	mlpF	lipoprotein	Unclassified	886.521	0.16969	0.138906	1.22162	0.221853	0.377667
cp32-6	17733	18680	-	BB_M29	BB_M29	hypothetical_protein	Unclassified	1049.83	0.355583	0.189034	1.88105	0.0599649	0.167726
cp32-6	19069	20169	+	BB_M30	BB_M30	hypothetical_protein	Unclassified	780.585	-0.246162	0.136529	-1.803	0.0713878	0.185376
cp32-6	20179	20745	+	BB_M31	BB_M31	hypothetical_protein	Unclassified	631.426	-0.142998	0.0988945	-1.44597	0.148187	0.287951
cp32-6	20721	21470	+	BB_M32	BB_M32	PF-32_protein	Unclassified	307.007	0.0457849	0.185771	0.246459	0.805327	0.870667
cp32-6	21520	22098	+	BB_M33	BB_M33	PF-49_protein	Unclassified	315.793	0.0763046	0.137992	0.552965	0.580287	0.721465
cp32-6	22102	22770	+	BB_M34	bdrK	BdrK	Unclassified	253.114	0.253774	0.203269	1.24847	0.21186	0.363913
cp32-6	23241	24566	+	BB_M35	bppA	BppA	Unclassified	1700.08	0.143381	0.146665	0.97761	0.328267	0.487846
cp32-6	24619	25044	+	BB_M36	bppB	BppB	Unclassified	203.988	0.338325	0.197728	1.71106	0.0870699	0.206675
cp32-6	25050	25820	-	BB_M37	bppC	BppC	Unclassified	436.105	0.708748	0.299993	2.36255	0.0181496	0.087856
cp32-6	26257	27015	+	BB_M38	erpK	ErpK_protein	Unclassified	977.43	0.0509977	0.126941	0.401743	0.687873	0.800475
cp32-6	27077	27745	-	BB_M39	BB_M39	hypothetical_protein	Unclassified	377.396	0.468646	0.234462	1.99881	0.0456289	0.141519
cp32-6	27923	28489	+	BB_M41	BB_M41	hypothetical_protein	Unclassified	877.523	0.0789407	0.136249	0.579385	0.562329	0.705861
cp32-6	28486	29838	+	BB_M42	BB_M42	phage_terminase_large_subunit	Unclassified	1829.67	0.234019	0.162949	1.43615	0.15096	0.291736
cp32-7	65	1288	+	BB_O01	BB_O01	hypothetical_protein	Unclassified	1847.89	0.0179146	0.102188	0.17531	0.860836	0.91028
cp32-7	1305	1997	+	BB_O02	BB_O02	hypothetical_protein	Unclassified	1030.55	-0.0634186	0.132119	-0.480011	0.631219	0.757252
cp32-7	2574	3338	+	BB_O04	BB_O04	hypothetical_protein	Unclassified	1273.15	0.00592806	0.201819	0.0293732	0.976567	0.982038
cp32-7	3368	3940	+	BB_O05	BB_O05	hypothetical_protein	Unclassified	1351.14	0.143261	0.205328	0.697719	0.485353	0.644147
cp32-7	3962	4921	+	BB_O06	BB_O06	hypothetical_protein	Unclassified	743.718	0.256971	0.274356	0.936634	0.348947	0.507174
cp32-7	4935	5396	+	BB_O07	BB_O07	hypothetical_protein	Unclassified	623.805	0.0259707	0.20571	0.126249	0.899535	0.932575
cp32-7	5378	5779	+	BB_O08	BB_O08	hypothetical_protein	Unclassified	559.716	0.37092	0.340217	1.09024	0.275606	0.433624
cp32-7	5767	6156	+	BB_O09	BB_O09	hypothetical_protein	Unclassified	192.915	0.311606	0.215863	1.44353	0.148871	0.28889
cp32-7	6153	6722	+	BB_O10	BB_O10	hypothetical_protein	Unclassified	243.46	0.164995	0.225878	0.730462	0.465108	0.62072
cp32-7	6703	7815	+	BB_O11	BB_O11	hypothetical_protein	Unclassified	903.702	0.388389	0.233227	1.66528	0.0958561	0.219479
cp32-7	7830	8258	+	BB_O12	BB_O12	hypothetical_protein	Unclassified	448.184	0.209854	0.231387	0.906943	0.364437	0.525526
cp32-7	8274	8729	+	BB_O13	BB_O13	hypothetical_protein	Unclassified	224.443	0.333177	0.234819	1.41886	0.155939	0.297955
cp32-7	8726	8962	+	BB_O14	BB_O14	hypothetical_protein	Unclassified	53.1327	0.469863	0.349902	1.34284	0.179324	NA
cp32-7	8970	10304	+	BB_O15	BB_O15	hypothetical_protein	Unclassified	2222.56	0.157117	0.159804	0.983185	0.325516	0.485401
cp32-7	10317	10958	+	BB_O16	BB_O16	hypothetical_protein	Unclassified	718.801	0.353636	0.18987	1.86252	0.06253	0.170337
cp32-7	10962	11903	+	BB_O17	BB_O17	hypothetical_protein	Unclassified	875.312	0.313886	0.168593	1.8618	0.0626309	0.170337
cp32-7	11904	12473	+	BB_O18	BB_O18	hypothetical_protein	Unclassified	324.485	0.442856	0.203221	2.17919	0.0293178	0.111254
cp32-7	12503	12835	+	BB_O19	BB_O19	hypothetical_protein	Unclassified	152.873	0.201529	0.159675	1.26212	0.206905	0.357971
cp32-7	12832	13710	+	BB_O20	BB_O20	hypothetical_protein	Unclassified	928.548	0.126043	0.110158	1.1442	0.252541	0.411464
cp32-7	13716	14321	+	BB_O21	BB_O21	hypothetical_protein	Unclassified	583.635	0.0665115	0.100891	0.659244	0.509739	0.663631
cp32-7	15429	15785	+	BB_O24	blyB	holin_protein	Unclassified	155.909	-0.0379806	0.227604	-0.166872	0.867471	0.915551
cp32-7	15766	16101	+	BB_O25	BB_O25	hypothetical_protein	Unclassified	55.0612	0.576367	0.278098	2.07254	0.0382155	NA
cp32-7	16088	16447	+	BB_O26	BB_O26	hypothetical_protein	Unclassified	359.107	0.123927	0.138288	0.896151	0.370172	0.532034
cp32-7	16522	17139	+	BB_O27	bdrN	protein_BdrN	Unclassified	1517.06	-0.844877	0.374916	-2.25351	0.0242269	0.0998217
cp32-7	17245	17667	+	BB_O28	mlpG	lipoprotein	Unclassified	1128.84	-0.0967986	0.0907926	-1.06615	0.286356	0.446478
cp32-7	17712	18770	-	BB_O29	BB_O29	hypothetical_protein	Unclassified	740.625	0.410093	0.20072	2.04311	0.0410416	0.133641
cp32-7	19117	20214	+	BB_O30	BB_O30	hypothetical_protein	Unclassified	448.292	-0.0304749	0.185125	-0.164618	0.869245	0.915551
cp32-7	20224	20790	+	BB_O31	BB_O31	hypothetical_protein	Unclassified	587.912	-0.111333	0.0936851	-1.18838	0.234685	0.390056
cp32-7	20766	21515	+	BB_O32	BB_O32	PF-32_protein	Unclassified	390.657	-0.113799	0.135658	-0.838868	0.401543	0.557656
cp32-7	21522	22076	+	BB_O33	BB_O33	plasmid_partition_protein	Unclassified	339.228	0.20434	0.125451	1.62885	0.103346	0.225882
cp32-7	22088	22660	+	BB_O34	bdrM	protein_BdrM	Unclassified	110.571	0.231502	0.223445	1.03605	0.300177	0.459373
cp32-7	22627	22755	-	BB_O35	BB_O35	hypothetical_protein	Unclassified	0.320706	0.885669	5.25296	0.168604	0.866108	NA
cp32-7	23093	24460	+	BB_O36	bppA	protein_BppA	Unclassified	1495.51	0.158065	0.139869	1.1301	0.258435	0.416513
cp32-7	24513	24938	+	BB_O37	bppB	protein_BppB	Unclassified	363.882	0.0639271	0.169825	0.37643	0.706597	0.81109
cp32-7	24944	25720	-	BB_O38	bppC	protein_BppC	Unclassified	420.885	0.364988	0.249841	1.46089	0.144047	0.282198
cp32-7	26152	26841	+	BB_O39	erpL	protein_ErpL	Unclassified	500.606	0.308747	0.183599	1.68164	0.0926396	0.215004
cp32-7	26893	27984	+	BB_O40	erpM	protein_ErpM	Unclassified	1791.76	0.0206823	0.0969359	0.213361	0.831046	0.889256
cp32-7	28004	28117	-	BB_O41	BB_O41	hypothetical_protein	Unclassified	0.212889	0.332584	5.267	0.0631449	0.949651	NA
cp32-7	28134	28703	+	BB_O42	BB_O42	hypothetical_protein	Unclassified	367.925	0.304252	0.168644	1.80411	0.071214	0.185376
cp32-7	28885	29451	+	BB_O43	BB_O43	hypothetical_protein	Unclassified	689.445	0.221124	0.133046	1.66201	0.0965112	0.219984
cp32-7	29448	30800	+	BB_O44	BB_O44	phage_terminase_large_subunit	Unclassified	1529.44	0.241819	0.139397	1.73475	0.0827849	0.202214
cp32-8	12495	12827	+	BB_L19	BB_L19	hypothetical_protein	Unclassified	409.041	-0.0140629	0.1004	-0.140068	0.888606	0.925336
cp32-8	12824	13699	+	BB_L20	BB_L20	hypothetical_protein	Unclassified	1986.78	0.306301	0.184998	1.6557	0.0977825	0.220779
cp32-8	15422	15769	+	BB_L24	blyB	holin_protein	Unclassified	222.897	0.340881	0.203911	1.67171	0.0945808	0.218006
cp32-8	15759	16094	+	BB_L25	BB_L25	hypothetical_protein	Unclassified	161.457	0.288702	0.234003	1.23376	0.217294	0.371911
cp32-8	16087	16440	+	BB_L26	BB_L26	hypothetical_protein	Unclassified	483.287	0.12069	0.140154	0.861122	0.389171	0.551435
cp32-8	16545	17099	+	BB_L27	bdrP	protein_BdrP	Unclassified	981.271	-0.175618	0.170092	-1.03249	0.301845	0.460626
cp32-8	17205	17651	+	BB_L28	mlpH	lipoprotein	Unclassified	1241.7	-0.137464	0.101333	-1.35655	0.174923	0.321214
cp32-8	17688	18701	-	BB_L29	BB_L29	hypothetical_protein	Unclassified	1213.33	0.2143	0.170752	1.25503	0.209467	0.361098
cp32-8	19091	20188	+	BB_L30	BB_L30	hypothetical_protein	Unclassified	960.382	-0.265373	0.197847	-1.3413	0.179822	0.32481
cp32-8	20198	20764	+	BB_L31	BB_L31	hypothetical_protein	Unclassified	1079.26	-0.207	0.0736878	-2.80915	0.00496722	0.0460189
cp32-8	20740	21480	+	BB_L32	BB_L32	PF-32_protein	Unclassified	389.835	0.0606233	0.108538	0.558546	0.576472	0.719697
cp32-8	22113	22691	+	BB_L35	bdrO	protein_BdrO	Unclassified	523.687	-0.174411	0.114376	-1.5249	0.127284	0.260522
cp32-8	23366	24691	+	BB_L36	bppA	protein_BppA	Unclassified	1819.04	0.196435	0.164986	1.19062	0.233804	0.389493
cp32-8	25175	25951	-	BB_L38	bppC	protein_BppC	Replication_recombination_and_repair	530.252	0.68433	0.204917	3.33954	0.000839178	0.0176308
cp32-8	26382	26903	+	BB_L39	erpN	ErpA8_protein	Unclassified	12.273	0	5.2679	0	NA	NA
cp32-8	28251	28790	+	BB_L41	BB_L41	hypothetical_protein	Unclassified	768.898	0.734039	0.303746	2.41662	0.0156655	0.0815059
cp32-8	29533	30885	+	BB_L43	BB_L43	phage_terminase_large_subunit	Unclassified	2619.38	0.286451	0.138305	2.07116	0.038344	0.128852
cp32-9	66	1292	+	BB_N01	BB_N01	hypothetical_protein	Unclassified	171.335	0.280539	0.178084	1.57532	0.115182	0.241143
cp32-9	1309	2001	+	BB_N02	BB_N02	hypothetical_protein	Function_unknown	67.8222	0.103265	0.257735	0.400665	0.688667	0.80075
cp32-9	2013	2579	+	BB_N03	BB_N03	hypothetical_protein	Unclassified	57.3192	0.0598171	0.28657	0.208735	0.834655	NA
cp32-9	2583	3350	+	BB_N04	BB_N04	hypothetical_protein	Unclassified	62.6483	-0.0858522	0.33397	-0.257065	0.797128	NA
cp32-9	4958	5413	+	BB_N07	BB_N07	hypothetical_protein	Unclassified	20.0649	0.697391	0.631035	1.10515	0.269093	NA
cp32-9	5413	5796	+	BB_N08	BB_N08	hypothetical_protein	Unclassified	58.9105	0.0391992	0.884373	0.0443243	0.964646	NA
cp32-9	5784	6173	+	BB_N09	BB_N09	hypothetical_protein	Unclassified	13.4082	0.760118	0.509466	1.49199	0.135702	NA
cp32-9	6170	6736	+	BB_N10	BB_N10	hypothetical_protein	Unclassified	16.8762	0.403788	0.451225	0.894871	0.370856	NA
cp32-9	7845	8273	+	BB_N12	BB_N12	hypothetical_protein	Unclassified	28.9044	-0.154785	0.49916	-0.310091	0.756492	NA
cp32-9	8986	10260	+	BB_N15	BB_N15	hypothetical_protein	Inorganic_ion_transport_and_metabolism	146.964	0.168247	0.32862	0.511979	0.608666	0.740088
cp32-9	11041	11991	+	BB_N17	BB_N17	hypothetical_protein	Unclassified	66.46	0.271179	0.426373	0.636014	0.524767	0.674634
cp32-9	12593	12925	+	BB_N19	BB_N19	hypothetical_protein	Unclassified	11.0498	-0.315069	0.502456	-0.627058	0.530622	NA
cp32-9	12922	13797	+	BB_N20	BB_N20	hypothetical_protein	Unclassified	49.6785	0.475136	0.373941	1.27062	0.203866	NA
cp32-9	15312	15515	+	BB_N23	blyA	holin_protein	Unclassified	2.67584	-0.576751	1.05456	-0.546912	0.584439	NA
cp32-9	15856	16191	+	BB_N25	BB_N25	hypothetical_protein	Unclassified	4.09845	2.65492	1.45673	1.82252	0.0683766	NA
cp32-9	16184	16537	+	BB_N26	BB_N26	hypothetical_protein	Unclassified	19.5981	-0.0863464	0.438658	-0.196842	0.843951	NA
cp32-9	16642	17196	+	BB_N27	bdrR	BdrR_protein	Unclassified	42.4547	-0.756283	0.490494	-1.54188	0.123103	NA
cp32-9	17302	17730	+	BB_N28	mlpI	lipoprotein	Unclassified	49.358	-0.251195	0.305808	-0.821417	0.411409	NA
cp32-9	19164	20264	+	BB_N30	BB_N30	hypothetical_protein	Unclassified	60.7725	-0.108164	0.340922	-0.31727	0.751039	NA
cp32-9	20275	20841	+	BB_N31	BB_N31	hypothetical_protein	Unclassified	39.277	-0.450685	0.280276	-1.608	0.107834	NA
cp32-9	20817	21572	+	BB_N32	BB_N32	PF-32_protein	Unclassified	31.0353	-0.293703	0.303952	-0.966282	0.333903	NA
cp32-9	21614	22174	+	BB_N33	BB_N33	PF-49_protein	Unclassified	11.044	-0.153385	0.529589	-0.28963	0.772099	NA
cp32-9	22184	22723	+	BB_N34	bdrQ	BdrQ	Unclassified	6.70837	0.276531	0.673574	0.410543	0.681408	NA
cp32-9	23194	24519	+	BB_N35	bppA	protein_BppA	Unclassified	114.14	0.383477	0.21981	1.74458	0.081058	0.200688
cp32-9	24572	24997	+	BB_N36	bppB	protein_BppB	Unclassified	14.3018	-0.424779	0.540158	-0.786397	0.431635	NA
cp32-9	26210	26770	+	BB_N38	erpP	protein_ErpP	Unclassified	136.672	0.119663	0.281597	0.424943	0.670878	0.789656
cp32-9	26798	27829	+	BB_N39	erpQ	protein_ErpQ	Unclassified	210.642	-0.153098	0.190776	-0.802502	0.422263	0.578211
cp32-9	28026	28544	+	BB_N41	BB_N41	hypothetical_protein	Unclassified	14.0087	-0.353225	0.577512	-0.611633	0.540781	NA
cp32-9	28850	29302	+	BB_N42	BB_N42	hypothetical_protein	Unclassified	37.2436	0.194111	0.283578	0.684508	0.493655	NA
cp32-9	29299	30651	+	BB_N43	BB_N43	phage_terminase_large_subunit	Unclassified	97.6921	0.232819	0.220814	1.05437	0.291714	0.450917
cp9	163	1272	+	BBC01	BBC01	hypothetical_protein	Unclassified	1770.61	0.0129581	0.113419	0.11425	0.909039	0.938448
cp9	1282	1839	+	BBC02	BBC02	hypothetical_protein	Unclassified	967.376	0.139302	0.146424	0.951362	0.341421	0.500797
cp9	1892	2452	+	BBC03	BBC03	hypothetical_protein	Unclassified	461.511	0.553621	0.221955	2.49429	0.012621	0.0724952
cp9	2590	2700	-	BBC04	BBC04	hypothetical_protein	Unclassified	3.26048	3.36363	1.37524	2.44585	0.014451	NA
cp9	2804	3712	+	BBC05	BBC05	hypothetical_protein	Unclassified	3673.88	0.196186	0.146222	1.3417	0.179694	0.32481
cp9	3853	4377	-	BBC06	BBC06	exported_protein_A	Unclassified	638.814	0.2569	0.186421	1.37806	0.168184	0.311628
cp9	4504	4788	-	BBC07	BBC07	hypothetical_protein	Unclassified	100.157	0.453525	0.282611	1.60477	0.108545	0.23299
cp9	5534	5980	+	BBC08	BBC08	hypothetical_protein	Unclassified	335.266	0.24007	0.189513	1.26677	0.205237	0.356804
cp9	6281	6808	-	BBC10	BBC10	rev_protein	Unclassified	1506.72	0.296141	0.238327	1.24258	0.214021	0.367186
cp9	6974	7771	+	BBC11	BBC11	hypothetical_protein	Unclassified	2310.24	0.0949615	0.143769	0.660516	0.508923	0.66317
cp9	7911	9203	-	BBC12	BBC12	hypothetical_protein	Unclassified	3195.1	0.232521	0.161542	1.43938	0.150043	0.290379
lp17	212	406	+	BB_D001	BB_D001	lipoprotein	Unclassified	142.857	0.633664	0.349507	1.81303	0.0698279	0.18298
lp17	330	803	+	BB_D01	BB_D01	hypothetical_protein	Unclassified	1235.59	0.444793	0.161229	2.75877	0.00580194	0.0484634
lp17	1410	1766	+	BB_D04	BB_D04	hypothetical_protein	Unclassified	529.246	0.389003	0.157832	2.46467	0.0137139	0.0766273
lp17	3652	3819	+	BB_D0027	BB_D0027	hypothetical_protein	Unclassified	88.0006	0.0980927	0.341773	0.287011	0.774104	0.855217
lp17	5056	5739	+	BB_D09	BB_D09	hypothetical_protein	Unclassified	1114.15	0.231996	0.147093	1.5772	0.114749	0.241006
lp17	5874	6452	-	BB_D10	BB_D10	lipoprotein	Unclassified	931.098	0.168526	0.195793	0.860736	0.389383	0.551435
lp17	7785	8111	+	BB_D13	BB_D13	hypothetical_protein	Unclassified	805.429	-0.114936	0.178924	-0.642373	0.520631	0.671931
lp17	8267	9379	+	BB_D14	BB_D14	hypothetical_protein	Unclassified	1500.82	0.2349	0.15812	1.48558	0.13739	0.272547
lp17	9591	9980	-	BB_D15	BB_D15	membrane_protein	Unclassified	168.759	0.591069	0.208506	2.83478	0.00458573	0.0449853
lp17	10984	11646	-	BB_D18	BB_D18	hypothetical_protein	Unclassified	2232.77	0.00587947	0.114503	0.0513476	0.959049	0.968048
lp17	13339	14079	+	BB_D21	BB_D21	hypothetical_protein	Unclassified	4848.2	-0.131464	0.13919	-0.944499	0.344915	0.50284
lp17	14070	14339	+	BB_D22	BB_D22	hypothetical_protein	Unclassified	392.279	-0.0166651	0.137491	-0.121209	0.903526	0.934772
lp17	15718	15879	-	BB_D0031	BB_D0031	hypothetical_protein	Unclassified	54.5883	0.749275	0.298741	2.50811	0.0121378	NA
lp17	15889	16119	-	BB_D24	BB_D24	hypothetical_protein	Unclassified	27.3675	0.230999	0.376877	0.612927	0.539924	NA
lp21	253	618	+	BB_U01	BB_U01	hypothetical_protein	Unclassified	143.46	0.557049	0.268417	2.07531	0.0379578	0.128253
lp21	746	1114	+	BB_U02	BB_U02	hypothetical_protein	Unclassified	450.468	0.50394	0.197652	2.54962	0.0107839	0.0685192
lp21	1486	2628	+	BB_U04	BB_U04	protein_BBC01	Unclassified	1892.95	0.270944	0.156569	1.73051	0.0835397	0.202317
lp21	2868	3656	+	BB_U05	BB_U05	PF-32_protein	Unclassified	2139.78	0.204968	0.238845	0.858163	0.390802	0.551863
lp21	14648	15235	+	BB_U06	BB_U06	plasmid_partition_protein	Unclassified	343.493	0.137996	0.248265	0.55584	0.57832	0.720267
lp21	15349	15813	+	BB_U07	BB_U07	protein_BBC01	Unclassified	380.088	0.600846	0.275787	2.17866	0.0293571	0.111254
lp21	15791	16084	+	BB_U08	BB_U08	SUA5_subfamily_protein	Unclassified	99.8376	0.47776	0.302696	1.57835	0.114486	0.241006
lp21	16228	16548	-	BB_U09	BB_U09	TM2_family_protein	Function_unknown	870.419	0.275956	0.172888	1.59616	0.110453	0.235328
lp21	16603	16800	+	BB_U10	BB_U10	protein_BBC01	Unclassified	25.7485	0.671277	0.42106	1.59425	0.110879	NA
lp21	16886	17878	+	BB_U11	BB_U11	Sua5/YciO/YrdC/YwlC_family_protein	Translation_ribosomal_structure_and_biogenesis	2411.52	0.364928	0.226282	1.61271	0.106807	0.230397
lp25	6898	7761	+	BB_E09	BB_E09	protein_p23	Unclassified	119.109	0.512912	0.176309	2.90916	0.00362398	0.040031
lp25	9567	10187	-	BB_E16	BB_E16	hypothetical_protein	Unclassified	94.552	-0.206478	0.238687	-0.865057	0.387007	0.549696
lp25	10200	10694	-	BB_E17	BB_E17	hypothetical_protein	Unclassified	92.7312	-0.245862	0.304948	-0.806243	0.420103	0.576737
lp25	11498	12079	-	BB_E18	BB_E18	hypothetical_protein	Replication_recombination_and_repair	133.924	-0.335992	0.2033	-1.65269	0.098393	0.221115
lp25	12096	12854	-	BB_E19	BB_E19	hypothetical_protein	Unclassified	74.7047	0.0596791	0.224517	0.265811	0.790385	0.861801
lp25	12830	13393	-	BB_E20	BB_E20	hypothetical_protein	Unclassified	18.6645	0.0683024	0.443058	0.154161	0.877482	NA
lp25	13403	14530	-	BB_E21	BB_E21	hypothetical_protein	Unclassified	273.267	-0.767231	0.274503	-2.79499	0.00519016	0.0468747
lp25	15042	15545	-	BB_E22	BB_E22	pyrazinamidase/nicotinamidase_PncA	Secondary_metabolites_biosynthesis_transport_and_catabolism	177.79	-0.573791	0.245574	-2.33653	0.0194636	0.090185
lp25	21946	22677	-	BB_E31	BB_E31	antigen_P35_putative	Unclassified	83.6158	0.537571	0.315542	1.70364	0.088448	0.208557
lp28-1	467	1465	+	BB_F01	BB_F01	hypothetical_protein	Unclassified	1499.84	0.362558	0.156907	2.31065	0.0208521	0.094063
lp28-1	1720	2076	+	BB_F02	BB_F02	hypothetical_protein	Unclassified	328.454	0.310006	0.2054	1.50928	0.131226	0.264664
lp28-1	2098	2619	-	BB_F03	BB_F03	RepU	Unclassified	391.901	0.370368	0.186778	1.98293	0.0473755	0.143526
lp28-1	3201	3380	+	BB_F06	BB_F06	hypothetical_protein	Unclassified	21.6249	0.504177	0.404661	1.24592	0.212792	NA
lp28-1	3682	3849	-	BB_F08	BB_F08	hypothetical_protein	Unclassified	14.8805	0.086066	0.445156	0.193339	0.846693	NA
lp28-1	4278	4493	-	BB_F0034	BB_F0034	hypothetical_protein	Unclassified	142.308	0.373324	0.187114	1.99517	0.0460238	0.141521
lp28-1	7354	7869	-	BB_F14	BB_F14	hypothetical_protein	Unclassified	87.6441	0.854276	0.253765	3.36641	0.000761547	0.01694
lp28-1	8772	9029	+	BB_F17	BB_F17	putative_transmembrane_protein	Unclassified	121.459	0.0488443	0.299111	0.163298	0.870284	0.915551
lp28-1	10698	10895	-	BB_F20	BB_F20	BBF20	Unclassified	22.3648	0.067807	0.402435	0.168492	0.866196	NA
lp28-1	12441	12992	-	BB_F23	BB_F23	PF49	Unclassified	622.613	0.0969197	0.114325	0.847756	0.396574	0.554162
lp28-1	13029	13793	-	BB_F24	BB_F24	PF32	Unclassified	319.976	0.307916	0.135186	2.27771	0.0227437	0.0980778
lp28-1	13769	14329	-	BB_F25	BB_F25	hypothetical_protein	Unclassified	195.121	0.252871	0.185636	1.36219	0.173138	0.318752
lp28-1	14351	15451	-	BB_F26	BB_F26	hypothetical_protein	Unclassified	342.503	0.414408	0.199667	2.07549	0.0379408	0.128253
lp28-1	17058	17216	+	BB_F0039	BB_F0039	hypothetical_protein	Unclassified	16.412	0.268923	0.461708	0.582452	0.560263	NA
lp28-1	17551	17805	-	BB_F0040	BB_F0040	hypothetical_protein	Unclassified	52.9457	0.677988	0.341472	1.98549	0.0470903	NA
lp28-1	26997	28073	+	BB_F0041	BB_F0041	outer_surface_protein_VlsE1	Unclassified	2601.37	-0.536693	0.183244	-2.92885	0.00340224	0.0396612
lp28-2	116	1009	+	BB_G01	BB_G01	hypothetical_protein	Replication_recombination_and_repair	547.813	0.116471	0.167138	0.696854	0.485894	0.644269
lp28-2	1047	1928	+	BB_G02	BB_G02	hypothetical_protein	Unclassified	647.748	0.479414	0.205666	2.33103	0.0197517	0.0906182
lp28-2	5378	5950	+	BB_G07	BB_G07	hypothetical_protein	Unclassified	1017.98	-0.146765	0.150315	-0.97638	0.328876	0.487846
lp28-2	5911	6678	+	BB_G08	BB_G08	stage_0_sporulation_protein_SpoOJ	Unclassified	671.554	-0.17803	0.145227	-1.22587	0.220247	0.37607
lp28-2	6737	7288	+	BB_G09	BB_G09	hypothetical_protein	Unclassified	223.679	0.0628251	0.145402	0.43208	0.665683	0.78612
lp28-2	11063	11491	-	BB_G12	BB_G12	hypothetical_protein	Unclassified	410.341	0.365157	0.28763	1.26954	0.204249	0.356381
lp28-2	11501	12319	-	BB_G13	BB_G13	hypothetical_protein	Unclassified	697.379	0.492994	0.32871	1.49979	0.13367	0.268124
lp28-2	12309	12752	-	BB_G14	BB_G14	hypothetical_protein	Unclassified	342.17	0.379051	0.343266	1.10425	0.269485	0.42855
lp28-2	12749	13141	-	BB_G15	BB_G15	hypothetical_protein	Unclassified	256.115	0.650573	0.26458	2.45889	0.0139367	0.0767046
lp28-2	13157	13495	-	BB_G16	BB_G16	hypothetical_protein	Unclassified	261.167	0.328376	0.228757	1.43548	0.15115	0.291736
lp28-2	13508	14341	-	BB_G17	BB_G17	hypothetical_protein	Unclassified	1207.37	0.342074	0.235849	1.45039	0.146949	0.2871
lp28-2	14376	14885	-	BB_G18	BB_G18	hypothetical_protein	Unclassified	381.598	0.175976	0.287637	0.611797	0.540672	0.686111
lp28-2	14886	15431	-	BB_G19	BB_G19	hypothetical_protein	Unclassified	451.327	0.180748	0.280278	0.644889	0.518999	0.670821
lp28-2	15457	16482	-	BB_G20	BB_G20	hypothetical_protein	Unclassified	1150.67	0.399885	0.233359	1.7136	0.0866015	0.206578
lp28-2	16494	17684	-	BB_G21	BB_G21	hypothetical_protein	General_function_prediction_only	1337.51	0.342749	0.223954	1.53044	0.125907	0.258658
lp28-2	17681	18019	-	BB_G0036	BB_G0036	hypothetical_protein	Unclassified	100.747	0.384966	0.30281	1.27131	0.203618	0.355712
lp28-2	18030	18827	-	BB_G22	BB_G22	hypothetical_protein	Unclassified	765.944	0.37601	0.384828	0.977085	0.328527	0.487846
lp28-2	18837	19619	-	BB_G23	BB_G23	hypothetical_protein	Unclassified	473.217	0.5832	0.447426	1.30346	0.192419	0.340288
lp28-2	19620	22259	-	BB_G24	BB_G24	hypothetical_protein	Unclassified	2994.48	0.42124	0.350637	1.20136	0.229612	0.384741
lp28-2	22273	22659	-	BB_G25	BB_G25	hypothetical_protein	Unclassified	245.134	0.530824	0.28175	1.88402	0.0595619	0.167726
lp28-2	22659	23033	-	BB_G26	BB_G26	hypothetical_protein	Unclassified	313.249	0.357468	0.203635	1.75543	0.0791854	0.197414
lp28-2	23033	23725	-	BB_G27	BB_G27	hypothetical_protein	Unclassified	760.607	0.357192	0.171372	2.0843	0.0371324	0.127509
lp28-2	23722	24108	-	BB_G28	BB_G28	hypothetical_protein	Unclassified	234.787	0.276871	0.231638	1.19527	0.23198	0.387353
lp28-2	24489	25955	+	BB_G29	BB_G29	hypothetical_protein	Unclassified	2418.01	-0.00946133	0.18845	-0.0502061	0.959958	0.968048
lp28-2	25980	26390	+	BB_G30	BB_G30	hypothetical_protein	Unclassified	1057.71	-0.0557568	0.161296	-0.345681	0.729583	0.824945
lp28-2	26570	27085	+	BB_G31	BB_G31	hypothetical_protein	Unclassified	449.493	0.0533957	0.153551	0.34774	0.728036	0.824101
lp28-2	27113	27940	+	BB_G32	BB_G32	replicative_DNA_helicase	Replication_recombination_and_repair	1000.75	0.194174	0.245655	0.790434	0.429274	0.584856
lp28-2	28031	28831	+	BB_G33	BB_G33	hypothetical_protein	Unclassified	1129.86	0.108756	0.161394	0.673854	0.500404	0.656237
lp28-2	28854	29618	-	BB_G34	BB_G34	hypothetical_protein	Unclassified	594.371	0.419875	0.248792	1.68766	0.0914769	0.213248
lp28-3	391	858	+	BB_H02	BB_H02	hypothetical_protein	Unclassified	869.192	0.460572	0.154085	2.98907	0.0027983	0.0380132
lp28-3	1045	1368	+	BB_H04	BB_H04	hypothetical_protein	Unclassified	127.637	0.806862	0.312755	2.57985	0.0098842	0.0657117
lp28-3	1498	1680	+	BB_H05	BB_H05	hypothetical_protein	Unclassified	181.32	0.488881	0.205728	2.37635	0.0174851	0.0859881
lp28-3	2260	2970	-	BB_H06	BB_H06	complement_regulator-acquiring_surface_protein	Unclassified	2824.72	-0.0259729	0.169347	-0.153371	0.878106	0.920691
lp28-3	3892	7728	-	BB_H09	BB_H09	type_II_restriction_enzyme_methylase_subunit	Replication_recombination_and_repair	5067.33	0.377836	0.173942	2.1722	0.0298407	0.112471
lp28-3	8018	8431	+	BB_H09a	BB_H09a	hypothetical_protein	Unclassified	301.483	0.515999	0.19014	2.71378	0.00665198	0.0519817
lp28-3	9081	9236	+	BB_H0042	BB_H0042	hypothetical_protein	Unclassified	11.1878	1.45124	0.772345	1.87901	0.0602432	NA
lp28-3	9848	10516	-	BB_H13	BB_H13	protein_RepU	Unclassified	690.068	-0.216603	0.226191	-0.957611	0.338259	0.498706
lp28-3	11837	12028	+	BB_H17	BB_H17	hypothetical_protein	Unclassified	64.3355	0.471981	0.338843	1.39292	0.163645	NA
lp28-3	15565	15810	-	BB_H25	BB_H25	hypothetical_protein	Unclassified	215.973	0.280885	0.189554	1.48182	0.138388	0.273727
lp28-3	16519	17415	+	BB_H26	BB_H26	hypothetical_protein	Unclassified	822.001	0.183967	0.151084	1.21765	0.223358	0.379127
lp28-3	17408	17974	+	BB_H27	BB_H27	hypothetical_protein	Unclassified	371.42	-0.307495	0.125661	-2.44702	0.0144042	0.077438
lp28-3	17947	18702	+	BB_H28	BB_H28	PF-32_protein	Unclassified	558.45	0.234167	0.118621	1.97408	0.0483729	0.145135
lp28-3	18798	19427	+	BB_H29	BB_H29	plasmid_partition_protein	Unclassified	415.176	0.227357	0.170362	1.33455	0.182023	0.326323
lp28-3	21470	22219	+	BB_H32	BB_H32	antigen_P35	Unclassified	827.326	0.0612754	0.134724	0.454823	0.649237	0.770499
lp28-3	22678	22953	+	BB_H33	BB_H33	adenine_deaminase	Nucleotide_transport_and_metabolism	232.185	0.0480505	0.180436	0.266302	0.790007	0.861801
lp28-3	25433	26371	-	BB_H37	BB_H37	lipoprotein	Unclassified	2394.08	-0.890504	0.151088	-5.89395	3.77066e-09	1.08293e-06
lp28-3	26978	27445	-	BB_H40	BB_H40	transposase-like_protein	Replication_recombination_and_repair	184.367	0.28216	0.235373	1.19878	0.230615	0.38597
lp28-3	27625	28197	-	BB_H41	BB_H41	membrane_protein	Unclassified	813.565	0.434275	0.193088	2.2491	0.0245059	0.0998217
lp28-4	174	608	+	BB_I01	BB_I01	hypothetical_protein	Unclassified	17.0895	0.634957	0.540157	1.17551	0.239793	NA
lp28-4	736	1104	+	BB_I02	BB_I02	hypothetical_protein	Unclassified	21.5285	1.03204	0.883055	1.16872	0.242517	NA
lp28-4	2536	3351	+	BB_I06	BB_I06	MTA/SAH_nucleosidase	Nucleotide_transport_and_metabolism	60.121	0.331459	0.254528	1.30225	0.192831	NA
lp28-4	5128	5346	+	BB_I12	BB_I12	hypothetical_protein	Unclassified	4.79417	0.366491	0.738312	0.49639	0.619619	NA
lp28-4	6603	6833	+	BB_I15	BB_I15	virulence_associated_lipoprotein	Unclassified	7.85971	-0.458593	0.625703	-0.732924	0.463605	NA
lp28-4	7183	8538	+	BB_I16	vraA	repetitive_antigen_A	Unclassified	133.886	0.0649365	0.159999	0.405855	0.684849	0.799419
lp28-4	10495	10647	-	BB_I18	BB_I18	hypothetical_protein	Unclassified	8.3959	-2.28446	0.893211	-2.55759	0.0105401	NA
lp28-4	10815	11927	+	BB_I19	BB_I19	hypothetical_protein	Unclassified	61.1444	0.147618	0.252328	0.585024	0.558531	NA
lp28-4	11924	12478	+	BB_I20	BB_I20	hypothetical_protein	Unclassified	30.3599	0.256781	0.349036	0.735684	0.461923	NA
lp28-4	12454	13206	+	BB_I21	BB_I21	PF-32_protein	Unclassified	93.1407	0.177744	0.181366	0.980029	0.327072	0.487215
lp28-4	13265	13837	+	BB_I22	BB_I22	PF-49_protein	Unclassified	25.0451	0.773671	0.373123	2.0735	0.0381256	NA
lp28-4	15352	16530	+	BB_I26	BB_I26	multidrug-efflux_transporter	Carbohydrate_transport_and_metabolism	46.134	-0.0508103	0.269287	-0.188685	0.85034	NA
lp28-4	18518	19183	-	BB_I29	BB_I29	virulence_associated_lipoprotein	Unclassified	123.373	-0.629584	0.220159	-2.85968	0.00424071	0.043551
lp28-4	20771	21562	-	BB_I34	BB_I34	virulence_associated_lipoprotein	Unclassified	74.2791	0.583804	0.357008	1.63527	0.101992	0.223946
lp28-4	22095	22931	-	BB_I36	BB_I36	antigen_P35	Unclassified	111.342	0.0932235	0.237622	0.392318	0.694823	0.804349
lp28-4	23159	23995	-	BB_I38	BB_I38	surface_antigen	Unclassified	90.3388	0.0768142	0.269974	0.284525	0.776008	0.855217
lp28-4	24223	25089	-	BB_I39	BB_I39	surface_antigen	Unclassified	1389.54	-0.745608	0.259142	-2.87721	0.00401206	0.0420534
lp28-4	25794	26036	-	BB_I41	BB_I41	hypothetical_protein	Replication_recombination_and_repair	2.01916	1.67466	1.29583	1.29235	0.196237	NA
lp28-4	26360	26914	+	BB_I42	BB_I42	outer_membrane_protein	Unclassified	182.968	-0.0577187	0.172743	-0.334131	0.738281	0.828941
lp36	188	1081	+	BB_K01	BB_K01	lipoprotein	Unclassified	864.216	0.135505	0.138872	0.975749	0.329189	0.487846
lp36	5288	6040	-	BB_K07	BB_K07	lipoprotein	Cell_motility	1632.59	0.412033	0.166098	2.48066	0.0131141	0.0744342
lp36	6366	6650	+	BB_K09	BB_K09	hypothetical_protein	Carbohydrate_transport_and_metabolism	286.687	0.389801	0.188611	2.06669	0.0387632	0.128852
lp36	8164	8859	-	BB_K13	BB_K13	hypothetical_protein	Function_unknown	4459.69	-0.709027	0.221913	-3.19507	0.00139797	0.0238987
lp36	9373	9999	+	BB_K15	BB_K15	antigen_P35	Unclassified	1115.71	-0.0545774	0.16437	-0.33204	0.739859	0.830029
lp36	10301	11947	+	BB_K17	BB_K17	adenine_deaminase	Nucleotide_transport_and_metabolism	2575.75	0.326085	0.10617	3.07134	0.002131	0.0322117
lp36	12602	13237	+	BB_K19	BB_K19	lipoprotein	Unclassified	775.666	0.0849194	0.221839	0.382797	0.70187	0.809638
lp36	13577	14326	-	BB_K21	BB_K21	PF-32_protein	Unclassified	265.41	0.129194	0.156676	0.824593	0.409603	0.565024
lp36	14302	14841	-	BB_K22	BB_K22	hypothetical_protein	Unclassified	156.668	0.456133	0.251192	1.81587	0.06939	0.182498
lp36	14834	15760	-	BB_K23	BB_K23	hypothetical_protein	Unclassified	712.093	0.149206	0.131234	1.13695	0.255559	0.413735
lp36	16275	16886	+	BB_K24	BB_K24	PF-49_protein	Unclassified	320.616	0.310013	0.178717	1.73466	0.0828009	0.202214
lp36	17380	17583	+	BB_K54	BB_K54	hypothetical_protein	Function_unknown	40.0562	-0.0647032	0.273826	-0.236293	0.813205	NA
lp36	20389	21453	+	BB_K32	BB_K32	fibronectin-binding_protein	Unclassified	2186.48	0.244976	0.112492	2.17772	0.0294269	0.111254
lp36	21720	21893	+	BB_K33	BB_K33	hypothetical_protein	Unclassified	117.264	0.187223	0.322069	0.581315	0.561028	0.705146
lp36	21912	22133	+	BB_K34	BB_K34	hypothetical_protein	Unclassified	43.176	-0.133605	0.259532	-0.514791	0.606699	NA
lp36	22294	22467	+	BB_K35	BB_K35	hypothetical_protein	Unclassified	104.104	0.332364	0.200945	1.654	0.0981269	0.221115
lp36	24067	24243	+	BB_K0058	BB_K0058	hypothetical_protein	Unclassified	161.678	0.183825	0.205715	0.893588	0.371542	0.53247
lp36	25103	25657	+	BB_K40	BB_K40	hypothetical_protein	Replication_recombination_and_repair	4826.97	-0.0681235	0.210042	-0.324332	0.745687	0.834611
lp36	25813	26358	-	BB_K41	BB_K41	hypothetical_protein	Unclassified	1480.23	0.319976	0.144961	2.20733	0.0272909	0.107664
lp36	26585	26803	-	BB_K42	BB_K42	hypothetical_protein	Unclassified	70.7441	0.404351	0.275978	1.46515	0.142879	0.280954
lp36	27383	28288	-	BB_K45	BB_K45	immunogenic_protein_P37	Unclassified	3891.2	-0.717327	0.282343	-2.54063	0.0110654	0.0690866
lp36	29477	30463	-	BB_K47	BB_K47	hypothetical_protein	Unclassified	1981.14	0.0671007	0.197262	0.34016	0.733736	0.825797
lp36	30719	31585	-	BB_K48	BB_K48	immunogenic_protein_P37	Replication_recombination_and_repair	2293.98	0.301963	0.143102	2.11012	0.0348479	0.123255
lp36	31827	32822	-	BB_K49	BB_K49	hypothetical_protein	Unclassified	1516.93	0.374763	0.205866	1.82042	0.0686945	0.181333
lp36	33081	34079	-	BB_K50	BB_K50	immunogenic_protein_P37	Replication_recombination_and_repair	2111.3	0.0790189	0.115359	0.684984	0.493354	0.64996
lp36	34403	34588	-	BB_K0059	BB_K0059	hypothetical_protein	Unclassified	24.6788	0.362763	0.375266	0.966681	0.333704	NA
lp36	34595	35443	-	BB_K52	BB_K52	lipoprotein	Unclassified	440.336	0.274849	0.167178	1.64404	0.100167	0.221577
lp36	35868	36422	+	BB_K53	BB_K53	outer_membrane_protein	Unclassified	837.624	0.0443359	0.118187	0.375135	0.70756	0.811547
lp38	4576	5496	+	BB_J08	BB_J08	surface_protein	Unclassified	3042.57	-0.909293	0.249177	-3.64918	0.000263081	0.0107938
lp38	6089	6862	+	BB_J09	BB_J09	outer_surface_protein_D	Unclassified	5747.73	-1.11657	0.25349	-4.40479	1.05888e-05	0.00108611
lp38	7780	7965	-	BB_J11	BB_J11	hypothetical_protein	Unclassified	63.4022	0.448097	0.23323	1.92126	0.0546986	NA
lp38	8877	9155	-	BB_J13	BB_J13	hypothetical_protein	Unclassified	219.471	0.396258	0.212727	1.86276	0.0624966	0.170337
lp38	10518	11105	-	BB_J16	BB_J16	plasmid_partition_protein	Unclassified	441.599	0.0658507	0.15644	0.420933	0.673804	0.791146
lp38	11152	11889	-	BB_J17	BB_J17	PF-32_protein	Unclassified	366.868	0.300842	0.148472	2.02625	0.0427394	0.13669
lp38	11862	12452	-	BB_J18	BB_J18	PF-32_protein	Unclassified	127.842	0.29785	0.173611	1.71562	0.0862324	0.206471
lp38	12445	13440	-	BB_J19	BB_J19	hypothetical_protein	Unclassified	494.858	0.157428	0.20707	0.760265	0.447096	0.602845
lp38	13577	13738	+	BB_J0056	BB_J0056	hypothetical_protein	Unclassified	6.35302	-0.43767	0.742563	-0.589404	0.55559	NA
lp38	15220	15375	+	BB_J0058	BB_J0058	hypothetical_protein	Unclassified	6.20012	-0.0881705	0.730442	-0.120708	0.903922	NA
lp38	16520	17329	+	BB_J23	BB_J23	hypothetical_protein	Unclassified	1674.29	0.198645	0.122976	1.61531	0.106243	0.229767
lp38	17388	18170	+	BB_J24	BB_J24	hypothetical_protein	Unclassified	1103.13	0.316424	0.137111	2.3078	0.0210104	0.0942843
lp38	18214	19254	+	BB_J25	BB_J25	hypothetical_protein	Unclassified	1466.43	0.283165	0.118389	2.39181	0.0167654	0.0844742
lp38	19313	20008	+	BB_J26	BB_J26	ABC_transporter_ATP-binding_protein	General_function_prediction_only	1265.88	0.146269	0.137291	1.06539	0.2867	0.446531
lp38	20001	21230	+	BB_J27	BB_J27	efflux_ABC_transporter_permease	General_function_prediction_only	1863.54	0.1726	0.103165	1.67305	0.094318	0.21775
lp38	21223	21948	+	BB_J28	BB_J28	hypothetical_protein	Unclassified	712.825	0.180372	0.136592	1.32052	0.186663	0.332566
lp38	22043	23008	+	BB_J29	BB_J29	hypothetical_protein	Unclassified	568.936	0.285153	0.105617	2.69987	0.00693664	0.0532674
lp38	23366	24088	+	BB_J31	BB_J31	hypothetical_protein	Unclassified	1846.62	-0.0221326	0.116001	-0.190796	0.848685	0.899443
lp38	25337	26407	-	BB_J34	BB_J34	lipoprotein	Unclassified	3413.34	-0.528816	0.116911	-4.52324	6.08995e-06	0.000728764
lp38	26995	28053	-	BB_J36	BB_J36	lipoprotein	Unclassified	1847.8	-0.129067	0.12895	-1.0009	0.316874	0.477054
lp38	28278	28433	-	BB_J37	BB_J37	hypothetical_protein	Unclassified	67.8225	0.021164	0.215834	0.0980569	0.921887	0.944244
lp38	29905	30771	-	BB_J41	BB_J41	antigen_P35	Unclassified	905.182	-0.385484	0.190752	-2.02087	0.0432936	0.137543
lp38	30942	31133	-	BB_J42	BB_J42	hypothetical_protein	Unclassified	19.3795	0.452996	0.496175	0.912976	0.361255	NA
lp38	31220	32140	+	BB_J43	BB_J43	hypothetical_protein	Unclassified	546.161	0.34679	0.149877	2.31384	0.0206766	0.0938599
lp38	32498	33220	+	BB_J45	BB_J45	lipoprotein	Unclassified	1527	-0.0124249	0.11411	-0.108885	0.913294	0.940241
lp38	34372	34668	-	BB_J46	BB_J46	hypothetical_protein	Replication_recombination_and_repair	96.4987	0.806569	0.322507	2.50094	0.0123865	0.0717217
lp38	34905	35591	-	BB_J47	BB_J47	hypothetical_protein	Unclassified	395.988	0.439982	0.151516	2.90386	0.00368588	0.0403808
lp38	35634	36248	-	BB_J48	BB_J48	hypothetical_protein	Unclassified	837.492	0.283105	0.135879	2.08351	0.0372049	0.127509
lp5	264	638	+	BB_T01	BB_T01	hypothetical_protein	Unclassified	1.89469	2.14733	1.82762	1.17493	0.240022	NA
lp5	744	1097	+	BB_T02	BB_T02	hypothetical_protein	Unclassified	0.141038	0	5.2679	0	1	NA
lp5	1208	1576	+	BB_T03	BB_T03	hypothetical_protein	Unclassified	0.144575	0	5.2679	0	1	NA
lp5	2148	3254	+	BB_T04	BB_T04	hypothetical_protein	Unclassified	4.88846	1.29375	0.908082	1.4247	0.154243	NA
lp5	4388	4819	+	BB_T07	BB_T07	outer_membrane_protein	Unclassified	698.531	0.365819	0.166678	2.19477	0.0281803	0.108338
lp54	1461	1970	+	BB_A03	BB_A03	outer_membrane_protein	Unclassified	2194.59	-0.81159	0.232349	-3.49297	0.000477675	0.0149118
lp54	2045	2893	-	BB_A04	BB_A04	S2_antigen	Unclassified	1508.35	0.10575	0.135726	0.779149	0.435892	0.592187
lp54	3003	4256	-	BB_A05	BB_A05	S1_antigen	Unclassified	2973.13	0.195558	0.130987	1.49296	0.135447	0.270894
lp54	4667	5140	-	BB_A07	BB_A07	ChpAI_protein	Unclassified	556.639	0.26241	0.167481	1.56681	0.11716	0.244182
lp54	5314	5649	+	BB_A08	BB_A08	hypothetical_protein	Unclassified	254.084	0.0379769	0.129902	0.29235	0.770019	0.852543
lp54	5646	6518	+	BB_A09	BB_A09	hypothetical_protein	Unclassified	2358.84	0.11258	0.101136	1.11315	0.265643	0.42432
lp54	6521	7147	+	BB_A10	BB_A10	hypothetical_protein	Unclassified	1176.17	0.165943	0.102911	1.61249	0.106856	0.230397
lp54	7209	8243	+	BB_A11	BB_A11	hypothetical_protein	Unclassified	1894.58	0.277926	0.131063	2.12055	0.0339593	0.122219
lp54	8266	8445	+	BB_A12	BB_A12	BlyA_family_holin	Unclassified	18.3226	0.314959	0.401195	0.785052	0.432423	NA
lp54	8442	8867	+	BB_A13	BB_A13	hypothetical_protein	Unclassified	389.534	0.0721226	0.139734	0.516144	0.605754	0.73739
lp54	9457	10278	+	BB_A15	ospA	outer_surface_protein_A	Unclassified	228830	-1.17697	0.350692	-3.35614	0.000790374	0.01694
lp54	10288	11178	+	BB_A16	ospB	outer_surface_protein_B	Unclassified	230343	-1.19909	0.36422	-3.29221	0.000994022	0.0195536
lp54	12995	13579	+	BB_A19	BB_A19	hypothetical_protein	Unclassified	1963.69	-0.126799	0.115237	-1.10033	0.271187	0.429421
lp54	13555	14307	+	BB_A20	BB_A20	PF-32_protein	Unclassified	843.538	-0.0840067	0.108886	-0.771514	0.440402	0.596058
lp54	14338	14883	+	BB_A21	BB_A21	PF-49_protein	Unclassified	558.593	0.31903	0.142108	2.24498	0.0247691	0.0999553
lp54	15370	15801	+	BB_A23	BB_A23	hypothetical_protein	Unclassified	1205.35	-0.179697	0.128402	-1.39948	0.161668	0.304343
lp54	16001	16576	-	BB_A24	dbpA	decorin-binding_protein_A	Unclassified	1659.75	0.0129173	0.0929227	0.139011	0.889441	0.925534
lp54	16696	17259	-	BB_A25	dbpB	decorin-binding_protein_B	Unclassified	1315	-0.0352706	0.0949984	-0.371275	0.710432	0.814191
lp54	18128	18721	+	BB_A30	BB_A30	hypothetical_protein	Unclassified	1663.38	-0.0620182	0.0896835	-0.691523	0.489237	0.647506
lp54	18725	20077	+	BB_A31	BB_A31	pbsx_family_phage_terminase	Unclassified	3523.12	0.0789295	0.110734	0.712787	0.475977	0.632288
lp54	20718	20912	+	BB_A32	BB_A32	hypothetical_protein	Unclassified	106.584	0.082927	0.185714	0.44653	0.655215	0.776169
lp54	21087	21626	+	BB_A33	BB_A33	lipoprotein	Unclassified	473.912	0.385218	0.171603	2.24482	0.02478	0.0999553
lp54	21684	23273	-	BB_A34	BB_A34	extracellular_solute-binding_protein_family_5	Inorganic_ion_transport_and_metabolism	2805.54	0.374357	0.223192	1.67729	0.0934862	0.216526
lp54	23777	24415	+	BB_A36	BB_A36	lipoprotein	Unclassified	1366.61	-0.160428	0.0817385	-1.9627	0.0496805	0.147399
lp54	24498	25103	+	BB_A37	BB_A37	hypothetical_protein	Unclassified	953.537	0.305389	0.143152	2.13331	0.032899	0.121136
lp54	25468	26694	+	BB_A38	BB_A38	phage_portal_protein	Replication_recombination_and_repair	3691.24	-0.436432	0.129871	-3.3605	0.000778018	0.01694
lp54	27390	27998	+	BB_A40	BB_A40	hypothetical_protein	Unclassified	2058.67	-0.176252	0.0880245	-2.00231	0.0452515	0.140652
lp54	28014	28931	+	BB_A41	BB_A41	hypothetical_protein	Unclassified	2257.23	0.0305527	0.0710935	0.429753	0.667375	0.78747
lp54	28935	29387	+	BB_A42	BB_A42	hypothetical_protein	Unclassified	235.295	0.0270341	0.136092	0.198646	0.842539	0.896212
lp54	29384	29758	+	BB_A43	BB_A43	hypothetical_protein	Unclassified	1129.98	-0.24264	0.136308	-1.78009	0.0750619	0.191115
lp54	30094	30633	+	BB_A45	BB_A45	hypothetical_protein	Unclassified	1053.82	0.114383	0.081706	1.39994	0.161532	0.304343
lp54	30710	31780	+	BB_A46	BB_A46	hypothetical_protein	Unclassified	2624.53	0.0289676	0.103085	0.281007	0.778705	0.856218
lp54	31780	32202	+	BB_A47	BB_A47	hypothetical_protein	Unclassified	924.648	0.0855234	0.110739	0.772295	0.43994	0.595994
lp54	32261	32749	+	BB_A48	BB_A48	hypothetical_protein	Unclassified	1376.23	-0.0287696	0.0742128	-0.387663	0.698265	0.806691
lp54	32742	32960	+	BB_A49	BB_A49	hypothetical_protein	Unclassified	116.449	-0.0789784	0.198832	-0.397212	0.691211	0.802408
lp54	34385	34948	+	BB_A51	BB_A51	hypothetical_protein	Unclassified	1040.53	0.131635	0.120838	1.08935	0.275998	0.433624
lp54	34988	35833	+	BB_A52	BB_A52	outer_membrane_protein	Transcription	2594.16	-0.493434	0.100413	-4.91403	8.92231e-07	0.000160155
lp54	35954	36229	+	BB_A53	BB_A53	Bbs27_protein	Unclassified	142.998	-0.198018	0.227865	-0.869015	0.384839	0.547976
lp54	36256	36534	+	BB_A54	BB_A54	hypothetical_protein	Unclassified	245.084	-0.158208	0.151464	-1.04452	0.296243	0.455529
lp54	38161	39405	-	BB_A57	BB_A57	P45-13	Unclassified	2053.22	0.443718	0.201727	2.1996	0.0278355	0.108338
lp54	39630	39833	+	BB_A58	BB_A58	hypothetical_protein	Unclassified	29.2359	0.160177	0.339606	0.471657	0.637172	NA
lp54	39873	40112	-	BB_A59	BB_A59	hypothetical_protein	Unclassified	3010.33	-0.319225	0.348314	-0.916486	0.359412	0.520278
lp54	40212	41045	-	BB_A60	BB_A60	surface_lipoprotein_P27	Unclassified	1548.55	-0.0317313	0.129484	-0.245059	0.806411	0.870681
lp54	41396	42019	-	BB_A61	BB_A61	hypothetical_protein	Unclassified	1049.93	-0.402765	0.131423	-3.06464	0.00217931	0.0325989
lp54	42267	42473	+	BB_A62	lp6.6	6.6_kDa_lipoprotein	Unclassified	3080.67	-0.859737	0.360316	-2.38606	0.0170299	0.0846193
lp54	42624	43532	-	BB_A64	BB_A64	P35_antigen	Unclassified	2389.98	0.251468	0.167861	1.49808	0.134113	0.268601
lp54	43685	44533	-	BB_A65	BB_A65	lipoprotein	Unclassified	1581.97	0.204867	0.149535	1.37003	0.170679	0.315437
lp54	44712	45947	-	BB_A66	BB_A66	outer_surface_protein	Unclassified	3363.53	-0.3644	0.122188	-2.9823	0.00286095	0.0381211
lp54	46473	47228	-	BB_A68	cspA	complement_regulator-acquiring_surface_protein_1	Unclassified	2093.91	-0.601596	0.205789	-2.92336	0.00346278	0.0397126
lp54	47476	48267	-	BB_A69	BB_A69	putative_surface_protein	Unclassified	1587.54	-0.16167	0.132866	-1.21679	0.223686	0.379236
lp54	49853	50077	-	BB_A0078	BB_A0078	lipoprotein	Unclassified	173.681	0.404898	0.155277	2.60759	0.00911829	0.0629472
lp54	50286	51176	-	BB_A73	BB_A73	antigen_P35	Unclassified	1635.74	0.0595276	0.117908	0.504864	0.613655	0.742382
lp54	51706	52479	+	BB_A74	osm28	outer_membrane_porin_OMS28	Cell_motility	9277.69	-1.3951	0.322262	-4.32907	1.4974e-05	0.00126486
lp54	52706	53503	+	BB_A76	thyX	FAD-dependent_thymidylate_synthase	Nucleotide_transport_and_metabolism	2034.25	-0.147172	0.108928	-1.35109	0.176665	0.322762
lp56	856	1407	+	BB_Q03	BB_Q03	outer_membrane_protein	Unclassified	538.804	0.207001	0.181016	1.14355	0.252811	0.411464
lp56	2744	3496	+	BB_Q05	BB_Q05	antigen_P35	Unclassified	552.339	0.401018	0.19614	2.04455	0.0408993	0.133481
lp56	3623	4108	+	BB_Q06	BB_Q06	membrane_protein	Cell_motility	4147.85	-0.952437	0.257574	-3.69772	0.000217543	0.00976226
lp56	4249	4986	-	BB_Q07	BB_Q07	plasmid_partition_protein	Unclassified	181.156	0.475232	0.228237	2.08218	0.0373258	0.127619
lp56	5069	5830	-	BB_Q08	BB_Q08	PF-32_protein	Unclassified	88.5345	0.365264	0.210298	1.73689	0.0824071	0.202214
lp56	5803	6339	-	BB_Q09	BB_Q09	hypothetical_protein	Unclassified	109.046	0.290899	0.186433	1.56034	0.11868	0.246634
lp56	6836	7411	+	BB_Q12	BB_Q12	hypothetical_protein	Unclassified	638.096	0.341612	0.273019	1.25124	0.210848	0.362608
lp56	7433	8392	+	BB_Q13	BB_Q13	hypothetical_protein	Unclassified	1025.83	0.819914	0.36429	2.25072	0.0244035	0.0998217
lp56	8412	8867	+	BB_Q14	BB_Q14	hypothetical_protein	Unclassified	427.605	0.197193	0.30087	0.655409	0.512204	0.665634
lp56	8867	9250	+	BB_Q15	BB_Q15	hypothetical_protein	Unclassified	159.822	0.628037	0.439999	1.42736	0.153477	0.295037
lp56	9624	10190	+	BB_Q17	BB_Q17	hypothetical_protein	Unclassified	297.329	0.392708	0.216464	1.8142	0.0696471	0.182839
lp56	10171	11283	+	BB_Q18	BB_Q18	hypothetical_protein	Unclassified	1200.92	0.394848	0.216501	1.82377	0.0681872	0.180658
lp56	11297	11725	+	BB_Q19	BB_Q19	hypothetical_protein	Unclassified	510.164	0.255214	0.189565	1.34631	0.178202	0.323921
lp56	11741	12196	+	BB_Q20	BB_Q20	hypothetical_protein	Unclassified	243.614	0.315684	0.183715	1.71834	0.0857344	0.205877
lp56	12437	13732	+	BB_Q22	BB_Q22	hypothetical_protein	Inorganic_ion_transport_and_metabolism	2211.44	0.215142	0.223485	0.962671	0.335712	0.495461
lp56	13755	14438	+	BB_Q23	BB_Q23	hypothetical_protein	Unclassified	610.48	0.280299	0.221066	1.26794	0.204819	0.356508
lp56	14442	15392	+	BB_Q24	BB_Q24	hypothetical_protein	Unclassified	938.673	0.340108	0.207914	1.63581	0.10188	0.223946
lp56	15410	15964	+	BB_Q25	BB_Q25	hypothetical_protein	Unclassified	435.609	0.131382	0.177294	0.741042	0.458668	0.614355
lp56	15994	16326	+	BB_Q26	BB_Q26	hypothetical_protein	Unclassified	265.806	-0.425604	0.203715	-2.08921	0.0366888	0.127053
lp56	16323	17198	+	BB_Q27	BB_Q27	hypothetical_protein	Unclassified	577.825	0.0823328	0.161644	0.509345	0.61051	0.741703
lp56	17208	17813	+	BB_Q28	BB_Q28	hypothetical_protein	Unclassified	734.485	0.340828	0.163222	2.08812	0.0367867	0.127053
lp56	17823	18638	+	BB_Q29	BB_Q29	hypothetical_protein	Unclassified	1014.88	0.274848	0.160632	1.71104	0.0870742	0.206675
lp56	18920	19267	+	BB_Q31	blyB	holin_protein	Unclassified	219.739	0.225333	0.227285	0.991414	0.321483	0.482898
lp56	19585	19938	+	BB_Q33	BB_Q33	hypothetical_protein	Unclassified	444.173	0.108809	0.128983	0.843592	0.398897	0.554518
lp56	20043	20738	+	BB_Q34	bdrW	protein_BdrW_protein	Unclassified	719.636	-0.256559	0.145052	-1.76874	0.0769381	0.1952
lp56	20844	21455	+	BB_Q35	mlpJ	protein_MlpJ	Unclassified	813.913	0.301811	0.131817	2.28963	0.0220428	0.096211
lp56	21532	22479	-	BB_Q37	BB_Q37	hypothetical_protein	Unclassified	1080.16	0.352884	0.17304	2.03932	0.0414178	0.134257
lp56	22869	23966	+	BB_Q38	BB_Q38	hypothetical_protein	Unclassified	1488.54	-0.521914	0.174157	-2.9968	0.0027283	0.0378309
lp56	23976	24542	+	BB_Q39	BB_Q39	hypothetical_protein	Unclassified	712.809	-0.202503	0.106289	-1.90521	0.0567523	0.162667
lp56	24518	25273	+	BB_Q40	BB_Q40	PF-32_protein	Unclassified	662.074	-0.317829	0.092243	-3.44556	0.000569868	0.0157408
lp56	25890	26426	+	BB_Q42	bdrV	protein_BdrV	Unclassified	280.524	0.0904612	0.157127	0.57572	0.564804	0.707129
lp56	26921	28246	+	BB_Q43	bppA	protein_BppA	Unclassified	1620.64	0.344111	0.145909	2.35839	0.0183543	0.087856
lp56	28299	28724	+	BB_Q44	bppB	protein_BppB	Unclassified	189.309	0.210148	0.206401	1.01815	0.308605	0.467958
lp56	28730	29506	-	BB_Q45	bppC	protein_BppC	Replication_recombination_and_repair	854.925	0.54939	0.257492	2.13362	0.0328737	0.121136
lp56	29937	30974	+	BB_Q47	erpX	protein_ErpX	Unclassified	2105.53	0.28307	0.124075	2.28145	0.0225218	0.098004
lp56	31168	31710	+	BB_Q48	BB_Q48	hypothetical_protein	Unclassified	339.866	0.238089	0.169419	1.40533	0.159924	0.30297
lp56	31892	32458	+	BB_Q49	BB_Q49	hypothetical_protein	Unclassified	966.127	0.209362	0.156468	1.33805	0.18088	0.325739
lp56	32455	33807	+	BB_Q50	BB_Q50	phage_terminase_large_subunit	Unclassified	1401.44	0.220445	0.133092	1.65633	0.0976542	0.220779
lp56	35115	35807	+	BB_Q52	BB_Q52	hypothetical_protein	Unclassified	1129.62	0.203513	0.178601	1.13948	0.254503	0.412491
lp56	35819	36385	+	BB_Q53	BB_Q53	hypothetical_protein	Unclassified	692.866	0.27275	0.229329	1.18934	0.234306	0.389876
lp56	36389	37135	+	BB_Q54	BB_Q54	hypothetical_protein	Unclassified	1181.87	0.134806	0.125099	1.07759	0.281215	0.439896
lp56	39531	39905	+	BB_Q62	BB_Q62	hypothetical_protein	Unclassified	486.487	0.44702	0.19326	2.31305	0.0207198	0.0938599
lp56	40436	43696	-	BB_Q67	BB_Q67	adenine_specific_DNA_methyltransferase	Replication_recombination_and_repair	2339.91	0.351683	0.138175	2.54519	0.0109218	0.0685192
lp56	50288	50461	+	BB_Q0091	BB_Q0091	hypothetical_protein	Unclassified	80.2731	0.115335	0.245241	0.470294	0.638145	0.764284
lp56	52135	52608	-	BB_Q88	BB_Q88	hypothetical_protein	Unclassified	335.623	0.443883	0.225045	1.97242	0.0485615	0.145135

## Sheet: Table S2
Table S2. DE Table 24h doxycycline vs 24h untreated
Genomic element	start	end	strand	locus	geneID	description	COG_id	baseMean	log2FoldChange	lfcSE	stat	pvalue	padj
chrom	105	677	+	BB_0001	BB_0001	hypothetical_protein	Unclassified	221.334	-0.430867	0.193476	-2.22699	0.0259482	0.055144
chrom	768	1796	-	BB_0002	BB_0002	hypothetical_protein	Carbohydrate_transport_and_metabolism	1574.8	0.0684079	0.143275	0.477459	0.633035	0.69648
chrom	3419	5188	+	BB_0004	BB_0004	phosphoglucomutase	Carbohydrate_transport_and_metabolism	2110.9	-0.251802	0.130815	-1.92487	0.0542454	0.0979006
chrom	5251	6306	-	BB_0005	trpS	tryptophan--tRNA_ligase	Translation_ribosomal_structure_and_biogenesis	2098.18	0.226544	0.100875	2.2458	0.0247169	0.0529415
chrom	6309	7397	-	BB_0006	BB_0006	membrane_protein	General_function_prediction_only	2091.28	0.346225	0.105744	3.27417	0.00105971	0.0044642
chrom	7458	8315	-	BB_0007	BB_0007	hypothetical_protein	Unclassified	2254.81	0.483359	0.153643	3.14599	0.00165525	0.00628844
chrom	8427	9197	+	BB_0008	BB_0008	hypothetical_protein	Function_unknown	1294.6	-0.0289323	0.0834924	-0.346526	0.728947	0.783065
chrom	9202	10206	+	BB_0009	BB_0009	hypothetical_protein	Unclassified	754.746	-0.369117	0.136281	-2.7085	0.00675887	0.0186603
chrom	10203	10577	+	BB_0010	BB_0010	holo-acyl-carrier_protein_synthase	Lipid_transport_and_metabolism	792.486	0.923173	0.265069	3.48276	0.000496279	0.00260904
chrom	10581	11420	+	BB_0011	BB_0011	hypothetical_protein	Function_unknown	1331.13	-0.0531741	0.0985739	-0.539434	0.589587	0.658438
chrom	11421	12161	+	BB_0012	truA	tRNA_pseudouridine_synthase_A	Translation_ribosomal_structure_and_biogenesis	713.887	-0.226959	0.162291	-1.39847	0.161972	0.23454
chrom	12154	12753	+	BB_0013	BB_0013	hypothetical_protein	Unclassified	393.419	-0.474223	0.138035	-3.43553	0.000591402	0.00297309
chrom	12746	14728	+	BB_0014	priA	primosomal_protein_N	Replication_recombination_and_repair	1897.49	-0.486002	0.149128	-3.25895	0.00111826	0.00465198
chrom	14725	15345	-	BB_0015	udk	uridine_kinase	Nucleotide_transport_and_metabolism	933.876	0.324211	0.1186	2.73364	0.00626386	0.0175768
chrom	15345	15716	-	BB_0016	BB_0016	GlpE_protein	Inorganic_ion_transport_and_metabolism	357.311	0.36453	0.228489	1.5954	0.110624	0.172271
chrom	15995	16804	+	BB_0017	BB_0017	integral_membrane_protein	Function_unknown	1042.57	-0.337292	0.121261	-2.78153	0.00541035	0.0158873
chrom	16807	17808	-	BB_0018	BB_0018	ribosomal_large_subunit_pseudouridine_synthase_D	Translation_ribosomal_structure_and_biogenesis	1508.27	-0.00205264	0.0755558	-0.0271673	0.978326	0.986992
chrom	17792	18304	-	BB_0019	BB_0019	hypothetical_protein	Unclassified	399.899	-0.243003	0.100574	-2.41618	0.0156845	0.0368911
chrom	18312	19979	-	BB_0020	BB_0020	diphosphate--fructose-6-phosphate_1-phosphotransferase	Carbohydrate_transport_and_metabolism	14737.5	1.09687	0.243877	4.49763	6.87142e-06	9.85693e-05
chrom	21058	22101	-	BB_0022	ruvB	Holliday_junction_DNA_helicase_RuvB	Replication_recombination_and_repair	3136.34	0.637473	0.15936	4.0002	6.3289e-05	0.000526565
chrom	22146	22739	-	BB_0023	ruvA	Holliday_junction_DNA_helicase_RuvA	Replication_recombination_and_repair	3650.54	0.976392	0.271174	3.60061	0.000317477	0.00185362
chrom	22819	23958	+	BB_0024	BB_0024	hypothetical_protein	Carbohydrate_transport_and_metabolism	3127.31	0.395954	0.136163	2.90795	0.0036381	0.0115751
chrom	23965	24696	-	BB_0025	BB_0025	transcriptional_regulator	Function_unknown	4145.81	0.886913	0.185386	4.78415	1.71716e-06	3.8098e-05
chrom	24697	25623	-	BB_0026	BB_0026	bifunctional_methylenetetrahydrofolate_dehydrogenase/methenyltetrahydrofolate_cyclohydrolase	Coenzyme_transport_and_metabolism	3479.17	0.780255	0.191225	4.08031	4.49759e-05	0.000401503
chrom	25753	26391	+	BB_0027	BB_0027	hypothetical_protein	Unclassified	1996.62	1.20038	0.25583	4.6921	2.70413e-06	5.23217e-05
chrom	26399	27448	+	BB_0028	BB_0028	hypothetical_protein	Unclassified	4312.46	0.466125	0.15973	2.91821	0.00352051	0.0113091
chrom	27434	27865	-	BB_0029	BB_0029	hypothetical_protein	Function_unknown	403.383	0.247476	0.162667	1.52137	0.128167	0.194235
chrom	27855	28490	-	BB_0030	lepB	signal_peptidase_I	Unclassified	313.677	-0.22668	0.105408	-2.1505	0.0315158	0.0648272
chrom	28492	29472	-	BB_0031	lepB	signal_peptidase_I	Cell_motility	2374.61	0.486719	0.130183	3.73873	0.000184949	0.00120689
chrom	29543	31015	+	BB_0032	BB_0032	hypothetical_protein	Replication_recombination_and_repair	1233.88	-0.147937	0.0871557	-1.69738	0.0896244	0.146068
chrom	31027	31479	+	BB_0033	smpB	SsrA-binding_protein	Posttranslational_modification_protein_turnover_chaperones	431.3	0.238764	0.0861837	2.77041	0.00559853	0.0161897
chrom	31550	32089	-	BB_0034	BB_0034	outer_membrane_protein_P13	Unclassified	20353.1	1.77215	0.412293	4.29827	1.72135e-05	0.000194852
chrom	32157	34037	-	BB_0035	BB_0035	DNA_topoisomerase_IV_subunit_A	Replication_recombination_and_repair	2975.91	0.0466493	0.0659493	0.707351	0.479349	0.559567
chrom	34037	35836	-	BB_0036	BB_0036	DNA_topoisomerase_IV_subunit_B	Replication_recombination_and_repair	4114.01	0.187477	0.120164	1.56017	0.118719	0.182072
chrom	35857	36609	-	BB_0037	BB_0037	1-acyl-sn-glycerol-3-phosphate_acyltransferase	Lipid_transport_and_metabolism	1587.87	0.217366	0.171178	1.26982	0.204148	0.281816
chrom	36606	38123	-	BB_0038	BB_0038	hypothetical_protein	Unclassified	1629.73	-0.213478	0.0915509	-2.33179	0.0197117	0.0443698
chrom	38136	39638	-	BB_0039	BB_0039	hypothetical_protein	Unclassified	1575.09	-0.054995	0.0885937	-0.620755	0.534761	0.608647
chrom	39826	40677	+	BB_0040	cheR	chemotaxis_protein_methyltransferase	Cell_motility	759.339	0.0228462	0.139174	0.164155	0.869609	0.901015
chrom	40761	41432	-	BB_0042	phoU	phosphate-specific_transport_system_accessory_protein_PhoU	Inorganic_ion_transport_and_metabolism	624.543	0.239861	0.121299	1.97745	0.0479911	0.0892259
chrom	41443	42483	-	BB_0043	BB_0043	hypothetical_protein	Unclassified	1695.21	0.664533	0.159303	4.1715	3.02603e-05	0.000294462
chrom	42480	42881	-	BB_0044	BB_0044	hypothetical_protein	Unclassified	196.738	0.297567	0.144697	2.05649	0.0397355	0.0767052
chrom	42907	45354	-	BB_0045	BB_0045	P115_protein	Unclassified	2636.33	-0.0956128	0.0855695	-1.11737	0.263836	0.348985
chrom	45446	45991	+	BB_0046	rnhB	ribonuclease_HII	Replication_recombination_and_repair	383.672	-0.727203	0.185626	-3.91757	8.94453e-05	0.000685885
chrom	46011	46379	-	BB_0047	BB_0047	hypothetical_protein	Unclassified	14541.5	1.2986	0.370104	3.50876	0.000450201	0.00242438
chrom	46531	46602	+	BB_t25	BB_t25	rna0_gene=BB_t25	Unclassified	0	NA	NA	NA	NA	NA
chrom	46689	47049	+	tmRNA	tmRNA	tmRNA	Unclassified	593.785	-3.57466	0.77388	-4.61914	3.85329e-06	6.54274e-05
chrom	47167	47841	+	BB_0050	BB_0050	hypothetical_protein	Function_unknown	1104.43	-0.263204	0.131361	-2.00367	0.0451054	0.0847126
chrom	47917	48606	+	BB_0051	BB_0051	integral_membrane_protein	Function_unknown	382.198	-0.350789	0.153492	-2.28539	0.0222899	0.0487635
chrom	48603	49259	-	BB_0052	BB_0052	tRNA/rRNA_methyltransferase	Translation_ribosomal_structure_and_biogenesis	1214.08	-0.0119191	0.0652957	-0.18254	0.855159	0.887148
chrom	49341	50012	+	BB_0053	ung	uracil-DNA_glycosylase	Replication_recombination_and_repair	582.736	-0.786378	0.23091	-3.40556	0.000660281	0.00317014
chrom	50112	50474	-	BB_0054	BB_0054	protein-export_membrane_protein_SecG	Cell_motility	1083.59	1.25736	0.40033	3.14082	0.00168476	0.00634262
chrom	50490	51251	-	BB_0055	tpiA	triosephosphate_isomerase	Carbohydrate_transport_and_metabolism	7218.43	1.3755	0.313577	4.38647	1.15205e-05	0.000138914
chrom	51253	52434	-	BB_0056	pgk	phosphoglycerate_kinase	Carbohydrate_transport_and_metabolism	36743	1.26329	0.302657	4.174	2.993e-05	0.000294462
chrom	52454	53461	-	BB_0057	gap	glyceraldehyde_3-phosphate_dehydrogenase	Carbohydrate_transport_and_metabolism	29289	1.57333	0.316536	4.97045	6.67964e-07	2.05832e-05
chrom	53534	55504	-	BB_0058	BB_0058	hypothetical_protein	General_function_prediction_only	3692.7	0.443904	0.12461	3.56234	0.000367562	0.0021018
chrom	55501	56280	-	BB_0059	BB_0059	CBS_domain-containing_protein	General_function_prediction_only	4001.75	1.14121	0.213492	5.34545	9.01934e-08	5.17523e-06
chrom	56281	56748	-	BB_0060	BB_0060	endoribonuclease	General_function_prediction_only	606.331	0.826544	0.196895	4.1979	2.69404e-05	0.000268436
chrom	56832	57185	-	BB_0061	trx	thioredoxin	Posttranslational_modification_protein_turnover_chaperones	1292.3	1.1688	0.285864	4.08866	4.33878e-05	0.00039142
chrom	57259	57975	+	BB_0062	BB_0062	rRNA_small_subunit_methyltransferase_E	Function_unknown	316.478	-0.812717	0.234609	-3.46413	0.00053194	0.0027404
chrom	58029	58982	-	BB_0063	BB_0063	hypothetical_protein	Function_unknown	2088.93	0.341412	0.100429	3.39954	0.000674981	0.00320905
chrom	59101	60039	-	BB_0064	fmt	methionyl-tRNA_formyltransferase	Translation_ribosomal_structure_and_biogenesis	2741.29	0.562262	0.160058	3.51287	0.000443292	0.00239493
chrom	60036	60533	-	BB_0065	def	peptide_deformylase	Translation_ribosomal_structure_and_biogenesis	1881.41	0.836313	0.211157	3.96063	7.47537e-05	0.000598782
chrom	60568	61257	-	BB_0066	BB_0066	hypothetical_protein	Unclassified	615.127	0.180702	0.078363	2.30596	0.0211131	0.0469055
chrom	61254	63032	-	BB_0067	BB_0067	peptidase	Unclassified	9775.33	1.00013	0.228556	4.37588	1.20943e-05	0.000143001
chrom	63147	64028	+	BB_0068	BB_0068	haloacid_dehalogenase-like_hydrolase	General_function_prediction_only	3281.51	0.876979	0.228245	3.84227	0.0001219	0.000866847
chrom	64038	65276	+	BB_0069	BB_0069	aminopeptidase_II	Unclassified	9766.78	1.36897	0.255701	5.35381	8.61232e-08	5.11818e-06
chrom	65291	65752	+	BB_0070	BB_0070	hypothetical_protein	Function_unknown	2110.74	1.00167	0.234793	4.26617	1.98854e-05	0.000217693
chrom	65768	67240	+	BB_0071	BB_0071	membrane_protein	Unclassified	1352.77	-0.421002	0.155447	-2.70834	0.00676212	0.0186603
chrom	67248	69569	+	BB_0072	BB_0072	membrane_protein	Unclassified	2507.01	-0.390153	0.139354	-2.79973	0.00511461	0.0152796
chrom	69566	70126	+	BB_0073	BB_0073	hypothetical_protein	Unclassified	234.979	-0.434492	0.140823	-3.08537	0.00203302	0.0073224
chrom	70142	71219	+	BB_0074	prfB	peptide_chain_release_factor_2	Translation_ribosomal_structure_and_biogenesis	8835.52	0.796948	0.198399	4.0169	5.89691e-05	0.000498094
chrom	71201	72610	+	BB_0075	BB_0075	hypothetical_protein	Unclassified	1570.87	-0.262639	0.0966586	-2.71718	0.00658409	0.0183209
chrom	72647	73492	+	BB_0076	ftsY	signal_recognition_particle-docking_protein_FtsY	Cell_motility	683.218	-0.337867	0.12986	-2.60179	0.00927386	0.0240744
chrom	73489	74517	+	BB_0077	BB_0077	hypothetical_protein	Unclassified	488.911	-0.706384	0.1907	-3.70416	0.000212096	0.00134705
chrom	75774	76454	+	BB_0080	BB_0080	ABC_transporter_ATP-binding_protein	General_function_prediction_only	548.874	-0.66449	0.178266	-3.72751	0.00019338	0.00124241
chrom	76451	77701	+	BB_0081	BB_0081	efflux_ABC_transporter_permease	General_function_prediction_only	369.843	-0.773205	0.231954	-3.33343	0.000857812	0.00382681
chrom	77711	79009	-	BB_0082	BB_0082	hypothetical_protein	Unclassified	2329.41	-0.0175013	0.0800462	-0.218641	0.82693	0.867052
chrom	79002	79322	-	BB_0083	BB_0083	hypothetical_protein	Unclassified	787.039	0.735375	0.246606	2.98199	0.00286382	0.00953019
chrom	79505	80773	+	BB_0084	BB_0084	cysteine_desulfurase	Unclassified	1236.17	-0.287691	0.1143	-2.51698	0.0118365	0.0293095
chrom	80983	81408	+	BB_0085	BB_0085	hypothetical_protein	Unclassified	343.754	-0.170125	0.16008	-1.06275	0.287895	0.374264
chrom	81405	82940	+	BB_0086	BB_0086	Mg_chelatase-like_protein	Posttranslational_modification_protein_turnover_chaperones	2621.66	0.0786079	0.0920181	0.854266	0.392958	0.478389
chrom	82970	83920	-	BB_0087	BB_0087	L-lactate_dehydrogenase	Unclassified	9857.57	1.30261	0.287867	4.52504	6.03853e-06	8.97153e-05
chrom	84041	85720	-	BB_0088	BB_0088	elongation_factor_EF-4	Cell_motility	8605.56	0.755054	0.165637	4.5585	5.15203e-06	8.08772e-05
chrom	85880	86854	-	BB_0089	BB_0089	hypothetical_protein	General_function_prediction_only	1114.28	0.118686	0.0868775	1.36613	0.171898	0.245737
chrom	86926	87360	-	BB_0090	BB_0090	V-type_ATP_synthase_subunit_K	Unclassified	2056.45	1.05791	0.363645	2.90918	0.00362379	0.0115517
chrom	87377	89203	-	BB_0091	BB_0091	V-type_ATP_synthase_subunit_I	Unclassified	4573.76	0.786327	0.210524	3.7351	0.000187644	0.00121494
chrom	89200	89808	-	BB_0092	BB_0092	V-type_ATPase_subunit_D	Unclassified	854.386	0.0729331	0.100314	0.727047	0.467197	0.548931
chrom	89811	91115	-	BB_0093	BB_0093	V-type_ATP_synthase_subunit_B	Unclassified	10851.5	0.917923	0.218464	4.2017	2.64913e-05	0.000265551
chrom	91137	92864	-	BB_0094	BB_0094	ATP_synthase_subunit_A	Unclassified	8994.55	0.717952	0.19189	3.74148	0.000182942	0.00120322
chrom	92878	93423	-	BB_0095	BB_0095	hypothetical_protein	Unclassified	953.038	0.557782	0.163346	3.41472	0.000638485	0.00310655
chrom	93433	94032	-	BB_0096	BB_0096	V-type_ATP_synthase_subunit_E	Unclassified	2369.25	0.972045	0.205346	4.73368	2.20481e-06	4.64405e-05
chrom	94219	94605	-	BB_0097	BB_0097	hypothetical_protein	Unclassified	1082.01	0.560223	0.20301	2.75959	0.00578748	0.016547
chrom	94611	96953	-	BB_0098	BB_0098	endonuclease_MutS2	Replication_recombination_and_repair	2195.17	-0.257567	0.108481	-2.3743	0.0175824	0.0402435
chrom	96943	97866	-	BB_0099	rsgA	ribosome_biogenesis_GTPase_RsgA	General_function_prediction_only	1603.88	-0.022366	0.0673216	-0.332226	0.739719	0.79157
chrom	97863	98648	-	BB_0100	murI	glutamate_racemase	Cell_wall_membrane_biogenesis	1203.59	0.356609	0.161592	2.20684	0.0273253	0.0578489
chrom	98817	100205	+	BB_0101	asnS	asparagine--tRNA_ligase	Translation_ribosomal_structure_and_biogenesis	3948.57	0.137874	0.0998905	1.38025	0.16751	0.240497
chrom	100228	100749	+	BB_0102	BB_0102	hypothetical_protein	Unclassified	401.084	-0.397335	0.147976	-2.68514	0.00725004	0.0197771
chrom	100746	101339	-	BB_0103	BB_0103	hypothetical_protein	General_function_prediction_only	929.593	0.0866131	0.0845638	1.02423	0.305725	0.393143
chrom	101525	102949	-	BB_0104	BB_0104	periplasmic_serine_protease_DO	Posttranslational_modification_protein_turnover_chaperones	20466.6	1.2055	0.267969	4.49863	6.83934e-06	9.85693e-05
chrom	103016	103771	-	BB_0105	map	methionine_aminopeptidase	Translation_ribosomal_structure_and_biogenesis	2959.86	0.544909	0.169905	3.20714	0.00134063	0.00529885
chrom	103764	105299	-	BB_0106	BB_0106	hypothetical_protein	General_function_prediction_only	1605.14	0.128732	0.117685	1.09386	0.274015	0.358178
chrom	105418	105846	-	BB_0107	nusB	transcription_antitermination_factor_NusB	Transcription	860.055	0.470569	0.164476	2.86102	0.00422284	0.0130368
chrom	105884	106894	-	BB_0108	BB_0108	basic_membrane_protein	Posttranslational_modification_protein_turnover_chaperones	2672.77	0.218823	0.122459	1.78691	0.0739527	0.126083
chrom	106974	108170	-	BB_0109	BB_0109	acetyl-CoA_acetyltransferase	Lipid_transport_and_metabolism	5304.68	0.432629	0.138198	3.1305	0.00174512	0.00650704
chrom	108307	109671	+	BB_0110	BB_0110	hypothetical_protein	Unclassified	1778.61	0.222578	0.0960845	2.31648	0.0205321	0.0457368
chrom	109675	111042	-	BB_0111	dnaB	replicative_DNA_helicase	Replication_recombination_and_repair	3191.49	0.40019	0.1156	3.46184	0.000536498	0.00275535
chrom	111046	111567	-	BB_0112	rplI	50S_ribosomal_protein_L9	Translation_ribosomal_structure_and_biogenesis	3033.75	1.32201	0.259907	5.08646	3.64802e-07	1.26465e-05
chrom	111585	111875	-	BB_0113	rpsR	30S_ribosomal_protein_S18	Translation_ribosomal_structure_and_biogenesis	1661.26	1.55115	0.301779	5.14003	2.74697e-07	9.93687e-06
chrom	111889	112338	-	BB_0114	BB_0114	single-stranded_DNA-binding_protein	Replication_recombination_and_repair	4538.74	1.49695	0.262977	5.69232	1.25322e-08	1.22668e-06
chrom	112350	112769	-	BB_0115	BB_0115	30S_ribosomal_protein_S6	Translation_ribosomal_structure_and_biogenesis	2611.93	1.49421	0.276333	5.40727	6.39918e-08	4.12282e-06
chrom	112909	114603	-	BB_0116	BB_0116	PTS_system_maltose_and_glucose-specific_transporter_subunit_IIABC	Carbohydrate_transport_and_metabolism	4290.53	0.140463	0.0890821	1.57678	0.114847	0.176949
chrom	114807	115508	+	BB_0117	BB_0117	hemolysin_III	General_function_prediction_only	546.631	-0.433097	0.133525	-3.24356	0.00118044	0.00487408
chrom	115505	116806	-	BB_0118	rseP	RIP_metalloprotease_RseP	Cell_wall_membrane_biogenesis	1336.35	0.00976303	0.0893438	0.109275	0.912984	0.936625
chrom	117678	118370	-	BB_0120	uppS	isoprenyl_transferase	Lipid_transport_and_metabolism	4046.96	1.1201	0.270181	4.14576	3.38686e-05	0.000322042
chrom	118375	118929	-	BB_0121	frr	ribosome_recycling_factor	Translation_ribosomal_structure_and_biogenesis	3978.05	1.15619	0.264243	4.37547	1.21173e-05	0.000143001
chrom	118964	119803	-	BB_0122	tsf	elongation_factor_Ts	Translation_ribosomal_structure_and_biogenesis	5825.11	1.22066	0.29227	4.17648	2.96052e-05	0.000293233
chrom	119807	120589	-	BB_0123	rpsB	30S_ribosomal_protein_S2	Translation_ribosomal_structure_and_biogenesis	11043.4	1.19679	0.26925	4.44491	8.79277e-06	0.000117993
chrom	120804	121082	-	BB_0124	BB_0124	hypothetical_protein	Unclassified	124.197	0.118644	0.19611	0.604986	0.545188	0.6184
chrom	121101	121823	-	BB_0125	BB_0125	hypothetical_protein	Unclassified	2011.68	1.06887	0.221978	4.8152	1.47054e-06	3.4443e-05
chrom	121880	122491	-	BB_0126	BB_0126	hypothetical_protein	General_function_prediction_only	1772.16	0.883835	0.205413	4.30272	1.68717e-05	0.000192291
chrom	122491	124146	-	BB_0127	BB_0127	30S_ribosomal_protein_S1	Translation_ribosomal_structure_and_biogenesis	17979.4	1.23737	0.257205	4.81082	1.50311e-06	3.4443e-05
chrom	124149	124814	-	BB_0128	cmk	cytidylate_kinase	Nucleotide_transport_and_metabolism	2576.72	1.37875	0.291865	4.72394	2.31319e-06	4.69408e-05
chrom	124798	125547	-	BB_0129	BB_0129	hypothetical_protein	Translation_ribosomal_structure_and_biogenesis	707.132	0.0671891	0.102468	0.655708	0.512012	0.589611
chrom	125534	126301	-	BB_0130	BB_0130	hypothetical_protein	Unclassified	655.704	0.0558631	0.0764349	0.730858	0.464866	0.54687
chrom	126316	127413	-	BB_0131	recA	recombinase_A	Replication_recombination_and_repair	10584.8	0.943542	0.231698	4.07229	4.65533e-05	0.000409866
chrom	127427	130132	-	BB_0132	BB_0132	transcription_elongation_factor_GreA	Function_unknown	7757.2	0.762594	0.161882	4.71081	2.46732e-06	4.88308e-05
chrom	130170	131114	-	BB_0133	BB_0133	hypothetical_protein	General_function_prediction_only	4205.35	0.912916	0.214588	4.25427	2.09737e-05	0.000226624
chrom	131298	132425	+	BB_0134	BB_0134	hypothetical_protein	General_function_prediction_only	1426.09	-0.443269	0.125199	-3.54051	0.000399361	0.00224505
chrom	132472	133842	-	BB_0135	hisS	histidine--tRNA_ligase	Translation_ribosomal_structure_and_biogenesis	4987.88	0.319332	0.166847	1.91393	0.0556292	0.0995344
chrom	133975	135864	+	BB_0136	BB_0136	penicillin-binding_protein	Cell_wall_membrane_biogenesis	2861.58	-0.389137	0.120983	-3.21645	0.00129789	0.00519154
chrom	135874	137766	-	BB_0137	BB_0137	long-chain-fatty-acid_CoA_ligase	Lipid_transport_and_metabolism	10580.4	0.805495	0.234614	3.43327	0.000596348	0.00298892
chrom	137880	138089	-	BB_0138	BB_0138	hypothetical_protein	Unclassified	11.0166	0.154047	0.480619	0.320518	0.748575	0.798993
chrom	138434	138745	-	BB_0139	BB_0139	hypothetical_protein	Unclassified	340.051	0.231193	0.152811	1.51293	0.130296	0.196924
chrom	141979	142932	-	BB_0141	BB_0141	membrane_fusion_protein	Secondary_metabolites_biosynthesis_transport_and_catabolism	3770.41	0.409145	0.124811	3.27812	0.001045	0.00442463
chrom	142944	144230	-	BB_0142	BB_0142	outer_membrane_efflux_protein	Cell_motility	2696	0.136774	0.0773948	1.76722	0.0771913	0.130138
chrom	144307	144597	+	BB_0143	BB_0143	membrane_protein_insertion_efficiency_factor	Function_unknown	112.085	0.0998632	0.217911	0.458274	0.646756	0.706632
chrom	144586	145458	-	BB_0144	BB_0144	glycine/betaine_ABC_transporter_substrate-binding_protein	Unclassified	7214.67	1.08805	0.248972	4.37017	1.24152e-05	0.000145485
chrom	145471	146370	-	BB_0145	BB_0145	glycine/betaine_ABC_transporter_permease	Unclassified	2228.21	0.527761	0.175748	3.00294	0.00267381	0.00898834
chrom	146377	147495	-	BB_0146	BB_0146	glycine/betaine_ABC_transporter_ATP-binding_protein	Unclassified	2511.7	0.730815	0.17332	4.21656	2.48058e-05	0.000255887
chrom	147649	148659	-	BB_0147	BB_0147	flagellin	Cell_motility	78376.1	1.22436	0.355181	3.44713	0.000566584	0.00288317
chrom	148786	150783	-	BB_0149	BB_0149	flagellar_hook-associated_protein_FliD	Cell_motility	8161.7	0.91534	0.187326	4.88635	1.02722e-06	2.67078e-05
chrom	150974	152179	+	BB_0151	nagA	N-acetylglucosamine-6-phosphate_deacetylase	Carbohydrate_transport_and_metabolism	4203.11	0.425397	0.105942	4.01536	5.93544e-05	0.000498817
chrom	152206	153012	+	BB_0152	nagB	glucosamine-6-phosphate_deaminase	Carbohydrate_transport_and_metabolism	1314.69	-0.0395482	0.111552	-0.354529	0.722943	0.777769
chrom	153075	153686	-	BB_0153	BB_0153	superoxide_dismutase	Inorganic_ion_transport_and_metabolism	1996.6	0.653625	0.196232	3.33088	0.000865707	0.00384527
chrom	153701	156400	-	BB_0154	secA	protein_translocase_subunit_SecA	Cell_motility	26361.4	0.807546	0.229176	3.5237	0.000425573	0.00235267
chrom	156462	157598	+	BB_0155	BB_0155	lipoprotein	Unclassified	1180.56	-0.267906	0.125746	-2.13053	0.0331277	0.0671431
chrom	157627	158061	+	BB_0156	BB_0156	hypothetical_protein	Unclassified	201.734	-0.558785	0.218168	-2.56126	0.0104292	0.0265355
chrom	158076	158474	+	BB_0157	BB_0157	hypothetical_protein	Unclassified	387.571	0.536214	0.232908	2.30226	0.0213205	0.04724
chrom	158628	159344	+	BB_0158	BB_0158	S2_lipoprotein	Unclassified	1303.18	0.550589	0.209419	2.62912	0.00856062	0.0225037
chrom	159368	160042	+	BB_0159	BB_0159	hypothetical_protein	Unclassified	730.472	-0.178807	0.118263	-1.51194	0.13055	0.197128
chrom	160090	161208	+	BB_0160	alr	alanine_racemase	Cell_wall_membrane_biogenesis	890.956	-0.66419	0.190645	-3.4839	0.000494157	0.00260904
chrom	161200	162801	-	BB_0161	BB_0161	hypothetical_protein	Unclassified	1630.54	-0.204159	0.0767368	-2.66051	0.00780226	0.0210762
chrom	162878	163045	+	BB_0162	BB_0162	hypothetical_protein	Unclassified	117.326	0.182209	0.21449	0.849499	0.395604	0.480149
chrom	163072	164820	-	BB_0163	BB_0163	hypothetical_protein	Unclassified	3120.6	0.300185	0.129682	2.31477	0.0206258	0.0458841
chrom	164901	165887	-	BB_0164	BB_0164	K+-dependent_Na+/Ca+_exchanger-like_protein	Inorganic_ion_transport_and_metabolism	1232.36	-0.226949	0.106851	-2.12397	0.0336724	0.067834
chrom	165915	167759	-	BB_0165	BB_0165	hypothetical_protein	Function_unknown	3439.87	-0.192436	0.101353	-1.89867	0.0576079	0.102196
chrom	167879	169399	-	BB_0166	malQ	4-alpha-glucanotransferase	Carbohydrate_transport_and_metabolism	2385.37	0.0234917	0.119788	0.19611	0.844524	0.881058
chrom	169563	170708	+	BB_0167	BB_0167	outer_membrane_protein	Cell_wall_membrane_biogenesis	1316.44	-0.534343	0.139591	-3.82791	0.000129238	0.00090358
chrom	170720	171097	-	BB_0168	BB_0168	dnaK_suppressor	Signal_transduction_mechanisms	864.067	0.261152	0.103504	2.52312	0.011632	0.0289322
chrom	171263	171484	+	BB_0169	infA	translation_initiation_factor_IF-1	Translation_ribosomal_structure_and_biogenesis	290.49	-0.115768	0.174929	-0.661801	0.508099	0.586322
chrom	171532	173535	-	BB_0170	BB_0170	hypothetical_protein	General_function_prediction_only	2347.3	-0.183872	0.0917231	-2.00464	0.0450014	0.0846128
chrom	173529	174116	-	BB_0171	BB_0171	hypothetical_protein	General_function_prediction_only	1352.11	1.03987	0.237465	4.37905	1.192e-05	0.000142697
chrom	174098	174970	-	BB_0172	BB_0172	von_Willebrand_factor_type_A_domain-containing_protein	Function_unknown	2528.31	1.15554	0.254519	4.54012	5.62235e-06	8.50508e-05
chrom	175081	176082	-	BB_0173	BB_0173	hypothetical_protein	Function_unknown	3539.13	0.654951	0.152924	4.28286	1.8451e-05	0.000203327
chrom	176069	176974	-	BB_0174	BB_0174	hypothetical_protein	Unclassified	758.7	-0.0812604	0.0833104	-0.975393	0.329366	0.415515
chrom	176978	177853	-	BB_0175	BB_0175	hypothetical_protein	Function_unknown	2254.82	0.586419	0.21194	2.76691	0.00565899	0.0163199
chrom	177868	178860	-	BB_0176	BB_0176	ATPase	General_function_prediction_only	6221.93	0.929409	0.236922	3.92284	8.75099e-05	0.000682412
chrom	178917	179543	-	BB_0177	gidB	rRNA_small_subunit_methyltransferase_G	Cell_wall_membrane_biogenesis	326.467	-0.228316	0.157442	-1.45016	0.147015	0.21687
chrom	179540	181405	-	BB_0178	gidA	tRNA_uridine_5-carboxymethylaminomethyl_modification_protein_GidA	Unclassified	10669.5	0.530932	0.194669	2.72737	0.00638423	0.0177946
chrom	181408	182802	-	BB_0179	trmE	tRNA_modification_GTPase	General_function_prediction_only	4372.68	0.391796	0.178713	2.19232	0.0283563	0.059577
chrom	182886	183380	+	BB_0180	BB_0180	flagellar_protein_FlbF	Unclassified	927.095	0.10728	0.232935	0.460559	0.645115	0.705303
chrom	183392	185275	+	BB_0181	flgK	flagellar_hook-associated_protein_FlgK	Cell_motility	12158.8	0.538512	0.158221	3.40355	0.000665155	0.00318051
chrom	185278	186552	+	BB_0182	flgL	flagellar_hook-associated_protein_FlgL	Cell_motility	6079.07	0.45586	0.165664	2.75172	0.00592824	0.0168338
chrom	186554	186946	+	BB_0183	BB_0183	flagellar_assembly_protein_FliW	Function_unknown	552.798	-0.11982	0.0871632	-1.37466	0.169237	0.242349
chrom	186949	187194	+	BB_0184	csrA	carbon_storage_regulator	Signal_transduction_mechanisms	38.9821	-0.238423	0.344686	-0.691711	0.489119	0.569427
chrom	187178	187831	-	BB_0185	BB_0185	glycoprotease_family_protein	Posttranslational_modification_protein_turnover_chaperones	673.874	-0.365824	0.130237	-2.80891	0.00497097	0.0148772
chrom	187824	188237	-	BB_0186	BB_0186	tRNA_threonylcarbamoyladenosine_biosynthesis_protein	General_function_prediction_only	450.313	0.47558	0.143957	3.30362	0.000954462	0.00414817
chrom	188234	188494	-	BB_0187	BB_0187	hypothetical_protein	Unclassified	100.561	0.00798286	0.19484	0.0409713	0.967319	0.980279
chrom	188708	189055	-	BB_0188	rplT	50S_ribosomal_protein_L20	Translation_ribosomal_structure_and_biogenesis	6697.2	2.36601	0.403658	5.86142	4.58931e-09	5.45472e-07
chrom	189076	189276	-	BB_0189	rpmI	50S_ribosomal_protein_L35	Translation_ribosomal_structure_and_biogenesis	702.212	1.51922	0.294156	5.16468	2.40845e-07	9.32016e-06
chrom	189299	189859	-	BB_0190	infC	translation_initiation_factor_IF-3	Translation_ribosomal_structure_and_biogenesis	7567.97	1.14222	0.259655	4.39899	1.08756e-05	0.000135052
chrom	190187	190717	+	BB_0192	BB_0192	hypothetical_protein	Unclassified	146.123	-0.135324	0.185113	-0.731031	0.46476	0.54687
chrom	190719	191459	+	BB_0193	BB_0193	lipoprotein	Unclassified	181.599	-0.800883	0.238127	-3.36326	0.000770276	0.00350202
chrom	191518	192327	-	BB_0194	BB_0194	TatD_family_hydrolase	Replication_recombination_and_repair	1461.92	0.0473214	0.0829451	0.570514	0.568329	0.639667
chrom	192324	193463	-	BB_0195	BB_0195	hypothetical_protein	General_function_prediction_only	2905.97	0.291893	0.193426	1.50907	0.131281	0.197873
chrom	193800	194873	+	BB_0196	prfA	peptide_chain_release_factor_1	Translation_ribosomal_structure_and_biogenesis	1669.01	-0.142551	0.121237	-1.1758	0.239676	0.323455
chrom	194876	195736	+	BB_0197	BB_0197	release_factor_glutamine_methyltransferase	Translation_ribosomal_structure_and_biogenesis	1693.62	0.407305	0.116403	3.49909	0.000466855	0.0024979
chrom	195693	197696	+	BB_0198	BB_0198	guanosine-3'5'-bis(diphosphate)_3'-pyrophosphohydrolase	Signal_transduction_mechanisms	5954.8	0.162114	0.120848	1.34147	0.179769	0.255017
chrom	197686	199950	+	BB_0199	BB_0199	hypothetical_protein	Unclassified	1139.47	-0.688069	0.200909	-3.42478	0.000615306	0.00303551
chrom	199965	201050	-	BB_0200	BB_0200	D-alanine--D-alanine_ligase	Cell_wall_membrane_biogenesis	2494.41	0.331943	0.0967639	3.43044	0.000602593	0.00299318
chrom	201052	202578	-	BB_0201	BB_0201	UDP-N-acetylmuramyl-tripeptide_synthetase	Cell_wall_membrane_biogenesis	4740.26	0.490775	0.109351	4.48808	7.18685e-06	0.000102027
chrom	202693	202765	+	BB_t01	tRNA-Cys-1	rna1_gene=tRNA-Cys-1	Unclassified	0	NA	NA	NA	NA	NA
chrom	202850	204088	+	BB_0202	BB_0202	hemolysin	General_function_prediction_only	2750.03	0.111238	0.10847	1.02552	0.305118	0.39297
chrom	204137	205072	+	BB_0203	hflK	protein_HflK	Posttranslational_modification_protein_turnover_chaperones	2150.54	0.376029	0.0877928	4.28314	1.84273e-05	0.000203327
chrom	205175	206044	+	BB_0204	hflC	protein_HflC	Posttranslational_modification_protein_turnover_chaperones	3814.73	0.515045	0.123601	4.16698	3.08656e-05	0.000296881
chrom	206334	206406	+	BB_t30	BB_t30	rna2_gene=BB_t30	Unclassified	0	NA	NA	NA	NA	NA
chrom	206428	206500	+	BB_t02	tRNA-Phe-2	rna3_gene=tRNA-Phe-2	Unclassified	0	NA	NA	NA	NA	NA
chrom	206529	208106	+	BB_0205	BB_0205	hypothetical_protein	Signal_transduction_mechanisms	1618.24	-0.390735	0.131088	-2.98069	0.00287596	0.00953019
chrom	208084	208581	-	BB_0206	BB_0206	16S_rRNA_(guanine(966)-N(2))-methyltransferase_RsmD	Replication_recombination_and_repair	456.991	0.109268	0.158051	0.691342	0.489351	0.569427
chrom	209529	211274	+	BB_0208	BB_0208	hypothetical_protein	Unclassified	756.598	-0.767681	0.170266	-4.50871	6.52228e-06	9.52025e-05
chrom	211301	212068	+	BB_0209	BB_0209	hypothetical_protein	General_function_prediction_only	5977.98	0.651743	0.257325	2.53276	0.0113169	0.0282752
chrom	212061	215420	+	BB_0210	BB_0210	hypothetical_protein	General_function_prediction_only	10409.9	-0.239287	0.104136	-2.29783	0.0215712	0.0475424
chrom	215427	217259	+	BB_0211	BB_0211	DNA_mismatch_repair_protein	Replication_recombination_and_repair	2702.5	-0.376866	0.10815	-3.48465	0.000492785	0.00260904
chrom	217278	218312	+	BB_0212	BB_0212	hypothetical_protein	Unclassified	267.491	-0.589902	0.196862	-2.99653	0.0027307	0.00915944
chrom	218341	218414	+	BB_t31	BB_t31	rna4_gene=BB_t31	Unclassified	0.183762	0.609456	5.2679	0.115692	0.907896	NA
chrom	218425	219078	-	BB_0213	BB_0213	lipoprotein	Unclassified	403.036	-0.532691	0.167584	-3.17865	0.00147961	0.00578238
chrom	219056	219634	-	BB_0214	efp	elongation_factor_P	Translation_ribosomal_structure_and_biogenesis	2098.44	0.236982	0.106351	2.22829	0.0258612	0.0550295
chrom	219800	220639	+	BB_0215	BB_0215	phosphate_ABC_transporter_substrate-binding_protein	Inorganic_ion_transport_and_metabolism	2166.16	0.235136	0.134531	1.74783	0.0804941	0.134211
chrom	220729	221637	+	BB_0216	pstC	phosphate_ABC_transporter_permease_PstC	Inorganic_ion_transport_and_metabolism	1471.82	0.0481738	0.0820737	0.586958	0.557232	0.629487
chrom	221742	223178	+	BB_0217	pstA	phosphate_ABC_transporter_permease_PstA	Inorganic_ion_transport_and_metabolism	1802.4	-0.371022	0.121826	-3.04551	0.00232288	0.00801925
chrom	223179	223961	+	BB_0218	pstB	phosphate_ABC_transporter_ATP-binding_protein	Inorganic_ion_transport_and_metabolism	1374.51	-0.510337	0.163749	-3.11658	0.00182962	0.00675038
chrom	223964	224785	-	BB_0219	BB_0219	metal_cation_transporter_permease	Inorganic_ion_transport_and_metabolism	5956.44	0.719567	0.220748	3.25967	0.00111541	0.00465172
chrom	224826	226610	-	BB_0220	BB_0220	alanine--tRNA_ligase	Translation_ribosomal_structure_and_biogenesis	8158.86	0.402589	0.158674	2.53721	0.0111741	0.0279604
chrom	226610	227827	-	BB_0221	BB_0221	flagellar_motor_switch_protein	Cell_motility	1733.33	-0.183939	0.0559359	-3.28838	0.00100766	0.00431865
chrom	227814	228521	-	BB_0222	BB_0222	6-phosphogluconolactonase	Carbohydrate_transport_and_metabolism	822.887	0.238842	0.121471	1.96624	0.0492705	0.0908937
chrom	229217	230224	+	BB_0225	BB_0225	tRNA-dihydrouridine_synthase_A	General_function_prediction_only	1614.3	-0.547863	0.155027	-3.53398	0.000409346	0.00228574
chrom	230214	231491	-	BB_0226	serS	serine--tRNA_ligase	Translation_ribosomal_structure_and_biogenesis	4323.82	0.0661803	0.107303	0.616761	0.537393	0.611224
chrom	231621	232322	+	BB_0227	BB_0227	hypothetical_protein	Unclassified	548.15	-0.450526	0.125089	-3.60164	0.000316213	0.00185274
chrom	232338	235253	+	BB_0228	BB_0228	hypothetical_protein	General_function_prediction_only	4261.61	-0.347029	0.103119	-3.36531	0.000764571	0.00349518
chrom	235289	235534	-	BB_0229	rpmE	50S_ribosomal_protein_L31_type_B	Translation_ribosomal_structure_and_biogenesis	598.172	1.33157	0.303316	4.39006	1.13321e-05	0.000138914
chrom	235595	237142	-	BB_0230	rho	transcription_termination_factor_Rho	Transcription	9904.93	1.06137	0.206289	5.14503	2.67476e-07	9.89068e-06
chrom	237222	237629	-	BB_0231	BB_0231	hypothetical_protein	Function_unknown	2109.33	1.09829	0.271802	4.04079	5.32721e-05	0.000461691
chrom	237630	237956	-	BB_0232	hbb	DNA-binding_protein_HU	Replication_recombination_and_repair	1188.52	0.952745	0.2421	3.93534	8.30778e-05	0.000658293
chrom	237969	238226	-	BB_0233	rpsT	30S_ribosomal_protein_S20	Translation_ribosomal_structure_and_biogenesis	555.96	0.929134	0.274172	3.38888	0.000701798	0.00328031
chrom	238301	239128	-	BB_0234	BB_0234	integral_membrane_protein	Unclassified	292.018	-0.40228	0.123755	-3.25062	0.00115155	0.0047666
chrom	239144	240250	-	BB_0235	ychF	ribosome-binding_ATPase	General_function_prediction_only	3043.13	0.313429	0.119019	2.63343	0.00845262	0.0223967
chrom	240283	242289	-	BB_0236	BB_0236	hypothetical_protein	General_function_prediction_only	11011.1	0.756239	0.19031	3.97373	7.07554e-05	0.000574327
chrom	242438	244003	+	BB_0237	lnt	apolipoprotein_N-acyltransferase	Cell_wall_membrane_biogenesis	3511.49	-0.484402	0.124891	-3.87861	0.000105054	0.000766709
chrom	243943	244713	-	BB_0238	BB_0238	hypothetical_protein	General_function_prediction_only	6821.75	1.57993	0.325899	4.84792	1.24763e-06	3.05302e-05
chrom	244777	245382	-	BB_0239	BB_0239	deoxyguanosine/deoxyadenosine_kinase	Nucleotide_transport_and_metabolism	795.579	-0.0558947	0.0939378	-0.595018	0.551831	0.624233
chrom	245790	246554	+	BB_0240	BB_0240	glycerol_uptake_facilitator	Carbohydrate_transport_and_metabolism	6317.85	-0.148804	0.220527	-0.674763	0.499826	0.578783
chrom	246597	248102	+	BB_0241	glpK	glycerol_kinase	Unclassified	22245.5	-0.26541	0.271054	-0.979176	0.327493	0.414095
chrom	248156	248434	+	BB_0242	BB_0242	hypothetical_protein	Unclassified	94.8196	-0.699217	0.266531	-2.6234	0.00870566	0.0227057
chrom	248506	250089	+	BB_0243	BB_0243	glycerol-3-phosphate_dehydrogenase	Unclassified	10950.7	-0.436184	0.187165	-2.33047	0.0197811	0.0443698
chrom	250176	250670	-	BB_0244	BB_0244	hypothetical_protein	Function_unknown	647.345	0.284078	0.125807	2.25806	0.0239422	0.0518073
chrom	250657	251211	-	BB_0245	BB_0245	hypothetical_protein	Function_unknown	2380.42	0.549801	0.172974	3.17851	0.00148034	0.00578238
chrom	251212	252237	-	BB_0246	BB_0246	M23_peptidase_domain-containing_protein	Cell_wall_membrane_biogenesis	3350.63	0.614062	0.174532	3.51833	0.000434272	0.00235384
chrom	252434	253039	+	BB_0247	rdgB	non-canonical_purine_NTP_pyrophosphatase	Nucleotide_transport_and_metabolism	505.831	-0.531659	0.160912	-3.30404	0.000953036	0.00414817
chrom	253159	254931	+	BB_0248	pepF	oligoendopeptidase_F	Unclassified	3180.59	-0.100094	0.122651	-0.816084	0.414452	0.498688
chrom	254945	255649	+	BB_0249	BB_0249	phosphatidylcholine_synthase	Lipid_transport_and_metabolism	983.359	-0.0857447	0.0843429	-1.01662	0.309334	0.396253
chrom	255646	256260	+	BB_0250	BB_0250	inner_membrane_protein	Function_unknown	422.734	-0.201246	0.0942827	-2.1345	0.0328018	0.0668772
chrom	256463	258985	+	BB_0251	leuS	leucine--tRNA_ligase	Translation_ribosomal_structure_and_biogenesis	9528.68	0.648556	0.172205	3.76619	0.000165757	0.00111218
chrom	259000	261303	+	BB_0252	BB_0252	hypothetical_protein	General_function_prediction_only	3251.29	-0.284385	0.0923594	-3.07912	0.00207614	0.00735043
chrom	261292	263712	-	BB_0253	lon	ATP-dependent_protease_La	Posttranslational_modification_protein_turnover_chaperones	9951.37	0.531294	0.17203	3.08838	0.00201253	0.0072801
chrom	263988	266114	+	BB_0254	recJ	single-stranded-DNA-specific_exonuclease	Replication_recombination_and_repair	2385.15	-0.394882	0.111231	-3.55011	0.000385076	0.00217948
chrom	266107	267051	+	BB_0255	BB_0255	M23_peptidase_domain-containing_protein	Cell_wall_membrane_biogenesis	1624.39	-0.393672	0.126557	-3.11063	0.0018669	0.00681254
chrom	267066	267275	+	BB_0256	rpsU	30S_ribosomal_protein_S21	Translation_ribosomal_structure_and_biogenesis	647.394	0.98738	0.309366	3.19162	0.00141478	0.00556546
chrom	267313	269676	-	BB_0257	BB_0257	DNA_translocase_FtsK	Unclassified	3914.08	-0.175124	0.0987755	-1.77295	0.0762366	0.129315
chrom	269673	270473	-	BB_0258	BB_0258	undecaprenyl-diphosphatase	Function_unknown	585.909	-0.13729	0.11837	-1.15984	0.246115	0.331146
chrom	270488	272641	-	BB_0259	BB_0259	transglycosylase_SLT_domain-containing_protein	Cell_wall_membrane_biogenesis	3133.92	0.0168129	0.0919919	0.182765	0.854983	0.887148
chrom	272634	273647	-	BB_0260	BB_0260	hypothetical_protein	Unclassified	1891.14	-0.140175	0.0729237	-1.92221	0.054579	0.0982895
chrom	273857	275236	+	BB_0261	BB_0261	hypothetical_protein	General_function_prediction_only	1129.04	-0.1407	0.117476	-1.19769	0.231037	0.312811
chrom	275243	276496	-	BB_0262	BB_0262	M23_peptidase_domain-containing_protein	Cell_wall_membrane_biogenesis	2399.39	0.1253	0.127893	0.979728	0.32722	0.414064
chrom	276558	277064	+	BB_0263	lepB	signal_peptidase_I	Cell_motility	356.463	-0.264326	0.150767	-1.75321	0.0795663	0.132822
chrom	277090	278559	-	BB_0264	BB_0264	heat_shock_protein_70	Posttranslational_modification_protein_turnover_chaperones	3450.41	0.18104	0.0922478	1.96255	0.0496991	0.0915827
chrom	278537	279058	-	BB_0265	BB_0265	hypothetical_protein	Unclassified	937.971	0.492752	0.205931	2.3928	0.0167204	0.0386428
chrom	279078	279380	-	BB_0266	BB_0266	hypothetical_protein	Unclassified	769.077	0.267296	0.230754	1.15836	0.246718	0.331614
chrom	279407	281311	-	BB_0267	BB_0267	hypothetical_protein	Function_unknown	16414.3	0.850707	0.204112	4.16785	3.07486e-05	0.000296881
chrom	281314	281793	-	BB_0268	BB_0268	hypothetical_protein	Unclassified	1238.48	0.752553	0.18501	4.06763	4.74947e-05	0.000415953
chrom	281800	282687	-	BB_0269	BB_0269	ATP-binding_protein	Unclassified	13157.7	1.32942	0.312341	4.25632	2.07819e-05	0.00022602
chrom	282699	283865	-	BB_0270	BB_0270	flagellar_biosynthesis_regulator_FlhF	Cell_motility	2142.51	-0.0684433	0.0670524	-1.02074	0.307376	0.394656
chrom	283869	285962	-	BB_0271	flhA	flagellar_biosynthesis_protein_FlhA	Cell_motility	9008.05	0.534733	0.158467	3.37442	0.000739726	0.00341228
chrom	285971	287089	-	BB_0272	flhB	flagellar_biosynthesis_protein_FlhB	Cell_motility	3761.28	0.555231	0.168072	3.30352	0.000954778	0.00414817
chrom	287089	287877	-	BB_0273	fliR	flagellar_biosynthetic_protein_FliR	Cell_motility	966.514	-0.269722	0.110678	-2.43701	0.0148093	0.0351537
chrom	287910	288173	-	BB_0274	fliQ	flagellar_biosynthesis_protein_FliQ	Cell_motility	167.935	-0.271971	0.184639	-1.47299	0.140755	0.209683
chrom	288182	288946	-	BB_0275	fliP	flagellar_biosynthesis_protein_FliP	Cell_motility	1749.48	-0.0532539	0.0938706	-0.567312	0.570502	0.641329
chrom	288957	289583	-	BB_0276	BB_0276	flagellar_biosynthesis_protein_FliZ	Unclassified	423.994	-0.442569	0.110289	-4.0128	6.00038e-05	0.00050174
chrom	289576	289917	-	BB_0277	BB_0277	flagellar_motor_switch_protein_FliN	Cell_motility	3071.46	1.29336	0.297837	4.34251	1.40862e-05	0.000162774
chrom	289963	291021	-	BB_0278	fliM	flagellar_motor_switch_protein_FliM	Cell_motility	5929.26	0.810387	0.174564	4.64234	3.44487e-06	6.28609e-05
chrom	291059	291595	-	BB_0279	fliL	flagellar_basal_body-associated_protein_FliL	Cell_motility	1438.88	0.841751	0.203687	4.13258	3.58718e-05	0.000337235
chrom	291644	292426	-	BB_0280	BB_0280	flagellar_motor_protein_MotB	Cell_motility	3371.16	0.927283	0.224077	4.13823	3.49989e-05	0.000330898
chrom	292426	293208	-	BB_0281	BB_0281	motility_protein_A	Cell_motility	4944.2	1.00557	0.244681	4.10973	3.96124e-05	0.000366195
chrom	293205	293429	-	BB_0282	BB_0282	flagellar_protein_FlbD	Cell_motility	1072.04	0.69009	0.338214	2.0404	0.0413109	0.0787414
chrom	293452	294780	-	BB_0283	BB_0283	flagellar_hook_protein_FlgE	Cell_motility	13764.8	1.34288	0.287297	4.67419	2.95112e-06	5.58029e-05
chrom	294785	295228	-	BB_0284	flgD	flagellar_hook_capping_protein	Cell_motility	2614.34	0.990379	0.248601	3.98381	6.78177e-05	0.000555905
chrom	295242	296420	-	BB_0285	BB_0285	flagellar_protein	Unclassified	2065.5	0.494185	0.205456	2.40531	0.0161588	0.037831
chrom	296428	297045	-	BB_0286	BB_0286	flagellar_protein	Unclassified	768.546	0.100319	0.0968318	1.03602	0.300194	0.388042
chrom	297038	297469	-	BB_0287	BB_0287	flagellar_protein_FlbA	Unclassified	112.669	-0.221353	0.197689	-1.1197	0.26284	0.347944
chrom	297466	298776	-	BB_0288	fliI	flagellum-specific_ATP_synthase_FliI	Cell_motility	10390.3	0.629991	0.226818	2.77752	0.00547753	0.0159625
chrom	298795	299715	-	BB_0289	fliH	flagellar_assembly_protein_FliH	Cell_motility	5468.61	0.62703	0.191024	3.28247	0.00102904	0.00437933
chrom	299730	300764	-	BB_0290	fliG	flagellar_motor_switch_protein_FliG	Cell_motility	6015.27	0.495816	0.185536	2.67234	0.00753245	0.020447
chrom	300780	302489	-	BB_0291	fliF	flagellar_MS-ring_protein_FliF	Cell_motility	8706.54	0.696867	0.204346	3.41023	0.000649084	0.00314009
chrom	302504	302839	-	BB_0292	fliE	flagellar_hook-basal_body_protein_FliE	Cell_motility	775.772	0.691226	0.266474	2.59397	0.00948734	0.024487
chrom	302851	303309	-	BB_0293	flgC	flagellar_basal_body_rod_protein_FlgC	Cell_motility	4738.53	1.16794	0.358244	3.26018	0.00111341	0.00465172
chrom	303333	303740	-	BB_0294	flgB	flagellar_basal_body_rod_protein_FlgB	Cell_motility	572.051	0.203388	0.158003	1.28724	0.198012	0.276419
chrom	303774	305120	-	BB_0295	hslU	ATP-dependent_protease_ATPase_subunit_HslU	Posttranslational_modification_protein_turnover_chaperones	5333.67	0.499857	0.122527	4.07956	4.51209e-05	0.000401503
chrom	305113	305661	-	BB_0296	BB_0296	ATP-dependent_protease_subunit_HslV	Posttranslational_modification_protein_turnover_chaperones	2290.63	0.464784	0.143648	3.23557	0.00121399	0.00495119
chrom	305671	306615	-	BB_0297	BB_0297	protein_smf	Replication_recombination_and_repair	2462.32	0.0575138	0.0749136	0.767735	0.442644	0.525739
chrom	306625	307317	-	BB_0298	BB_0298	hypothetical_protein	General_function_prediction_only	873.367	0.150152	0.09292	1.61593	0.106109	0.167044
chrom	307318	308517	-	BB_0299	ftsZ	cell_division_protein_FtsZ	Unclassified	29509.2	0.814756	0.293576	2.77528	0.00551542	0.0160449
chrom	308539	309780	-	BB_0300	ftsA	cell_division_protein_FtsA	Unclassified	18396	0.972379	0.254132	3.82628	0.000130093	0.000905749
chrom	309780	310523	-	BB_0301	BB_0301	cell_division_protein_B	Cell_wall_membrane_biogenesis	1456.58	0.547085	0.224572	2.43612	0.0148456	0.0351896
chrom	310559	311617	-	BB_0302	ftsW	lipid_II_flippase_FtsW	Unclassified	2104.6	-0.0249585	0.134933	-0.18497	0.853253	0.886275
chrom	311660	312715	-	BB_0303	mraY	phospho-N-acetylmuramoyl-pentapeptide-transferase	Cell_wall_membrane_biogenesis	2686.59	0.200482	0.113194	1.77114	0.0765374	0.129693
chrom	312729	314123	-	BB_0304	BB_0304	UDP-N-acetylmuramoyl-tripeptide--D-alanyl-D-alanine_ligas	Cell_wall_membrane_biogenesis	2910.79	-0.238737	0.104641	-2.28148	0.0225202	0.0490493
chrom	314146	314427	-	BB_0305	BB_0305	hypothetical_protein	Unclassified	148.521	-0.346507	0.193532	-1.79044	0.0733833	0.125369
chrom	314424	315314	-	BB_0306	BB_0306	rRNA_small_subunit_methyltransferase_H	Cell_wall_membrane_biogenesis	1557.51	-0.207009	0.0925213	-2.23742	0.0252586	0.053885
chrom	315307	316143	-	BB_0307	BB_0307	hypothetical_protein	Unclassified	931.539	-0.00717785	0.124892	-0.0574725	0.954169	0.969314
chrom	316140	317216	-	BB_0308	BB_0308	hypothetical_protein	Unclassified	358.978	-0.385674	0.164374	-2.34632	0.0189598	0.043041
chrom	317247	318005	-	BB_0309	BB_0309	hypothetical_protein	Unclassified	642.181	-0.165209	0.148307	-1.11397	0.265292	0.349799
chrom	318277	319116	-	BB_0311	BB_0311	NAD_kinase	General_function_prediction_only	1262.65	-0.0166191	0.115625	-0.143732	0.885712	0.913716
chrom	319106	319636	-	BB_0312	BB_0312	purine-binding_chemotaxis_protein	Cell_motility	746.454	0.167562	0.104608	1.60181	0.109198	0.170937
chrom	319680	320249	-	BB_0313	rrmJ	rRNA_large_subunit_methyltransferase	Translation_ribosomal_structure_and_biogenesis	855.856	0.559182	0.169117	3.30647	0.000944784	0.00413716
chrom	320309	321352	+	BB_0314	BB_0314	octaprenyl-diphosphate_synthase	Coenzyme_transport_and_metabolism	763.938	-0.664815	0.179719	-3.69919	0.00021629	0.00136511
chrom	321352	322038	+	BB_0315	BB_0315	hypothetical_protein	General_function_prediction_only	254.616	-0.821209	0.201487	-4.07575	4.58671e-05	0.000405973
chrom	322040	322846	-	BB_0316	BB_0316	integral_membrane_protein	General_function_prediction_only	626.889	-0.237495	0.125986	-1.88509	0.0594171	0.104735
chrom	322847	323779	-	BB_0317	BB_0317	integral_membrane_protein	General_function_prediction_only	976.08	-0.108467	0.14632	-0.741299	0.458512	0.540343
chrom	323776	325236	-	BB_0318	BB_0318	ABC_transporter_ATP-binding_protein	Carbohydrate_transport_and_metabolism	2502.02	0.0738568	0.107244	0.68868	0.491025	0.56978
chrom	325236	326288	-	BB_0319	BB_0319	hypothetical_protein	Cell_motility	2236.94	0.139978	0.0887668	1.57691	0.114816	0.176949
chrom	326469	326666	-	BB_0321	BB_0321	hypothetical_protein	Unclassified	20.6116	-0.436453	0.385862	-1.13111	0.258008	0.344562
chrom	326699	327757	-	BB_0322	BB_0322	hypothetical_protein	Unclassified	1046.58	0.240777	0.140674	1.71159	0.0869715	0.142863
chrom	328032	329165	+	BB_0323	BB_0323	hypothetical_protein	Function_unknown	8279.8	0.996277	0.264237	3.77039	0.000162995	0.00109807
chrom	329262	329621	+	BB_0324	BB_0324	hypothetical_protein	General_function_prediction_only	317.285	-0.797626	0.260016	-3.0676	0.00215783	0.00755922
chrom	329643	330752	-	BB_0325	BB_0325	hypothetical_protein	Unclassified	1488.95	-0.0602203	0.0922661	-0.652681	0.513962	0.591316
chrom	330803	333598	-	BB_0326	BB_0326	hypothetical_protein	General_function_prediction_only	8575.42	0.172211	0.0818993	2.10272	0.0354905	0.0705395
chrom	333619	334515	-	BB_0327	BB_0327	glycerol-3-phosphate_O-acyltransferase	Unclassified	2019.1	0.258448	0.144397	1.78984	0.0734803	0.125406
chrom	334937	336508	+	BB_0328	BB_0328	family_5_extracellular_solute-binding_protein	Unclassified	9693.5	0.709359	0.257398	2.75588	0.00585345	0.0167069
chrom	336629	338215	+	BB_0329	BB_0329	ABC_transporter_substrate-binding_protein	Unclassified	7884.13	0.875361	0.157239	5.56707	2.59054e-08	2.10724e-06
chrom	338358	339983	+	BB_0330	BB_0330	peptide_ABC_transporter_substrate-binding_protein	Unclassified	6088.37	-0.0926857	0.184452	-0.502491	0.615322	0.682143
chrom	340062	340217	-	BB_0331	BB_0331	hypothetical_protein	Unclassified	0.995248	-2.62195	2.93356	-0.893778	0.371441	0.458175
chrom	340341	341261	+	BB_0332	BB_0332	peptide_ABC_transporter_permease	Unclassified	4003.29	0.330362	0.170853	1.9336	0.0531628	0.0963648
chrom	341274	342323	+	BB_0333	BB_0333	peptide_ABC_transporter_permease	Unclassified	3064.45	0.296826	0.154816	1.91728	0.0552026	0.0991978
chrom	342335	343207	+	BB_0334	BB_0334	peptide_ABC_transporter_ATP-binding_protein	Unclassified	2975.86	0.233816	0.127169	1.83863	0.0659697	0.113991
chrom	343208	344179	+	BB_0335	BB_0335	peptide_ABC_transporter_ATP-binding_protein	Unclassified	2641.33	-0.257571	0.129803	-1.98433	0.0472193	0.0879876
chrom	344192	344932	-	BB_0336	BB_0336	hypothetical_protein	Unclassified	915.976	0.112976	0.223129	0.506325	0.612628	0.680062
chrom	345063	346364	+	BB_0337	eno	enolase	Carbohydrate_transport_and_metabolism	14074	0.824922	0.223021	3.69885	0.000216579	0.00136511
chrom	346431	346841	-	BB_0338	rpsI	30S_ribosomal_protein_S9	Translation_ribosomal_structure_and_biogenesis	14527.5	1.16536	0.307394	3.79109	0.000149988	0.00102287
chrom	346861	347301	-	BB_0339	rplM	50S_ribosomal_protein_L13	Translation_ribosomal_structure_and_biogenesis	3057.88	1.09289	0.220799	4.94973	7.43171e-07	2.19588e-05
chrom	347351	348160	-	BB_0340	BB_0340	hypothetical_protein	Unclassified	863.787	-0.084758	0.111865	-0.757679	0.448643	0.531725
chrom	348153	349610	-	BB_0341	BB_0341	aspartyl/glutamyl-tRNA(Asn/Gln)_amidotransferase_subunit_B	Translation_ribosomal_structure_and_biogenesis	5461.38	0.237178	0.098174	2.4159	0.0156965	0.0368911
chrom	349600	351045	-	BB_0342	BB_0342	glutamyl-tRNA(Gln)_amidotransferase_subunit_A	Translation_ribosomal_structure_and_biogenesis	3383.63	0.0684669	0.124271	0.55095	0.581668	0.651447
chrom	351056	351331	-	BB_0343	gatC	glutamyl-tRNA(Gln)_amidotransferase_subunit_C	Translation_ribosomal_structure_and_biogenesis	63.4455	0.334482	0.30021	1.11416	0.265211	0.349799
chrom	351341	353437	-	BB_0344	BB_0344	DNA_helicase	Replication_recombination_and_repair	2969.69	-0.100671	0.0759036	-1.3263	0.184739	0.261178
chrom	353440	354636	-	BB_0345	BB_0345	hypothetical_protein	Function_unknown	1244.76	-0.0520269	0.075824	-0.686154	0.492616	0.571229
chrom	354648	355298	-	BB_0346	BB_0346	export_chaperone	Cell_wall_membrane_biogenesis	3093.55	0.836671	0.20791	4.02421	5.7168e-05	0.000487833
chrom	355491	356909	+	BB_0347	BB_0347	fibronectin/fibrinogen-binding_protein	Transcription	1278.34	-0.594695	0.169807	-3.50218	0.000461474	0.00247708
chrom	357007	358440	+	BB_0348	pyk	pyruvate_kinase	Carbohydrate_transport_and_metabolism	14526.1	1.43478	0.233691	6.13963	8.27147e-10	1.29746e-07
chrom	358458	359198	+	BB_0349	BB_0349	hypothetical_protein	Unclassified	308.601	-0.687361	0.209061	-3.28784	0.00100959	0.00431865
chrom	359217	359495	-	BB_0350	rpmB	50S_ribosomal_protein_L28	Translation_ribosomal_structure_and_biogenesis	189.909	-0.0799781	0.166611	-0.480028	0.631207	0.695582
chrom	359513	361078	-	BB_0351	BB_0351	hypothetical_protein	Unclassified	2534.77	0.152889	0.113844	1.34298	0.17928	0.254813
chrom	361188	362321	+	BB_0352	BB_0352	hypothetical_protein	Unclassified	679.005	-0.638107	0.169015	-3.77544	0.000159723	0.00108481
chrom	362318	364117	-	BB_0353	BB_0353	membrane_protein	Unclassified	1357.7	-0.303554	0.126329	-2.40289	0.0162659	0.0379944
chrom	364130	364972	-	BB_0354	BB_0354	hypothetical_protein	Unclassified	534.74	0.0855104	0.134599	0.635299	0.525233	0.600267
chrom	365115	365603	-	BB_0355	BB_0355	transcription_factor	Transcription	3659.47	1.29513	0.282591	4.58304	4.58271e-06	7.40353e-05
chrom	366229	366960	-	BB_0358	BB_0358	rRNA_small_subunit_methyltransferase_E	Function_unknown	1073.49	0.0488598	0.101988	0.479073	0.631887	0.69587
chrom	366964	368391	-	BB_0359	BB_0359	peptidase_S41	Cell_wall_membrane_biogenesis	5758.48	0.432577	0.164603	2.62799	0.008589	0.0225335
chrom	368456	368881	+	BB_0360	BB_0360	hypothetical_protein	Unclassified	312.939	0.315438	0.260911	1.20899	0.226668	0.307396
chrom	368885	370027	+	BB_0361	BB_0361	ATP-binding_protein	Unclassified	1491.41	-0.375432	0.110763	-3.38951	0.000700175	0.00328031
chrom	370027	371013	+	BB_0362	lgt	prolipoprotein_diacylglyceryl_transferase	Cell_wall_membrane_biogenesis	2460.82	0.104738	0.1041	1.00613	0.314355	0.400219
chrom	371034	373046	+	BB_0363	BB_0363	hypothetical_protein	Signal_transduction_mechanisms	1712.38	-0.625642	0.132357	-4.72694	2.27924e-06	4.68229e-05
chrom	373140	373520	+	BB_0364	mgsA	methylglyoxal_synthase	Carbohydrate_transport_and_metabolism	975.444	0.280837	0.16389	1.71357	0.0866084	0.142548
chrom	373567	374151	-	BB_0365	la7	lipoprotein_LA7	Unclassified	1344.34	0.00625416	0.158719	0.039404	0.968568	0.980948
chrom	374277	375653	+	BB_0366	BB_0366	aminopeptidase	Unclassified	12553.6	1.4946	0.23332	6.40581	1.49572e-10	4.43313e-08
chrom	375661	375939	+	BB_0367	BB_0367	hypothetical_protein	Carbohydrate_transport_and_metabolism	421.533	0.909228	0.1931	4.70859	2.49436e-06	4.88308e-05
chrom	375961	377019	-	BB_0368	BB_0368	glycerol-3-phosphate_dehydrogenase	Unclassified	2951.28	0.438507	0.169388	2.58878	0.00963167	0.0247332
chrom	377039	379258	-	BB_0369	BB_0369	ATP-dependent_Clp_protease_subunit_A	Posttranslational_modification_protein_turnover_chaperones	3301.22	-0.191085	0.11522	-1.65844	0.0972291	0.156167
chrom	379341	380558	-	BB_0370	tyrS	tyrosine--tRNA_ligase	Translation_ribosomal_structure_and_biogenesis	2792.75	0.191323	0.100727	1.89942	0.0575096	0.10213
chrom	380555	381892	-	BB_0371	glyS	glycine--tRNA_ligase	Translation_ribosomal_structure_and_biogenesis	5063.98	0.148695	0.105809	1.40531	0.159928	0.232217
chrom	381910	383382	-	BB_0372	gltX	glutamate--tRNA_ligase	Translation_ribosomal_structure_and_biogenesis	3556.38	0.092095	0.119675	0.769541	0.441572	0.525215
chrom	383395	384162	-	BB_0373	BB_0373	hypothetical_protein	Unclassified	394.118	-0.421197	0.0995603	-4.23058	2.33093e-05	0.000247048
chrom	384287	385426	+	BB_0374	BB_0374	hypothetical_protein	Signal_transduction_mechanisms	1835.08	-0.182191	0.117361	-1.5524	0.120567	0.184397
chrom	385449	386162	+	BB_0375	pfs	nucleosidase	Nucleotide_transport_and_metabolism	1273.95	-0.147377	0.132443	-1.11275	0.265814	0.35021
chrom	386159	387337	+	BB_0376	metK	S-adenosylmethionine_synthetase	Coenzyme_transport_and_metabolism	3647.72	0.214207	0.108151	1.98064	0.0476322	0.0886577
chrom	387334	387807	+	BB_0377	luxS	S-ribosylhomocysteine_lyase	Signal_transduction_mechanisms	946.376	-0.142079	0.111131	-1.27848	0.201082	0.279594
chrom	387818	388480	-	BB_0378	BB_0378	hypothetical_protein	Unclassified	780.437	0.204496	0.101185	2.021	0.0432793	0.0818372
chrom	388507	388926	-	BB_0379	BB_0379	HIT_family_nucleosidase	Nucleotide_transport_and_metabolism	917.079	0.37862	0.134495	2.81513	0.00487572	0.0146448
chrom	388977	390341	-	BB_0380	mgtE	Mg2+_transport_protein	Inorganic_ion_transport_and_metabolism	3269.53	0.105963	0.0866966	1.22223	0.221622	0.301291
chrom	390392	391819	-	BB_0381	BB_0381	hypothetical_protein	Carbohydrate_transport_and_metabolism	3725.37	0.439548	0.140092	3.13756	0.00170359	0.00639903
chrom	391932	392957	-	BB_0382	bmpB	basic_membrane_protein_B	Cell_motility	4817.53	0.315655	0.153843	2.0518	0.040189	0.0774011
chrom	393044	394063	-	BB_0383	bmpA	basic_membrane_protein_A	Cell_motility	8839.02	0.804653	0.258333	3.11479	0.00184074	0.00676158
chrom	394105	395166	-	BB_0384	bmpC	basic_membrane_protein_C	Cell_motility	3307.64	0.18147	0.076468	2.37315	0.017637	0.0403132
chrom	395481	396506	-	BB_0385	bmpD	basic_membrane_protein_D	Cell_motility	26974.1	0.815914	0.293084	2.78389	0.00537108	0.0158873
chrom	396604	397077	-	BB_0386	rpsG	30S_ribosomal_protein_S7	Translation_ribosomal_structure_and_biogenesis	14592	0.917736	0.383217	2.39482	0.0166285	0.0385374
chrom	397102	397476	-	BB_0387	rpsL	30S_ribosomal_protein_S12	Translation_ribosomal_structure_and_biogenesis	5075.42	1.10952	0.321404	3.4521	0.000556247	0.00283925
chrom	397544	401677	-	BB_0388	rpoC	DNA-directed_RNA_polymerase_subunit_beta'	Transcription	37292.6	0.705202	0.232071	3.03873	0.00237578	0.00818488
chrom	401693	405160	-	BB_0389	rpoB	DNA-directed_RNA_polymerase_subunit_beta	Transcription	38751.4	0.823435	0.242823	3.39109	0.000696158	0.00327234
chrom	405243	405617	-	BB_0390	rplL	50S_ribosomal_protein_L7/L12	Translation_ribosomal_structure_and_biogenesis	3305.24	1.44988	0.357148	4.05961	4.91541e-05	0.000428232
chrom	405688	406176	-	BB_0391	BB_0391	50S_ribosomal_protein_L10	Translation_ribosomal_structure_and_biogenesis	1619.02	1.14414	0.21467	5.32977	9.83391e-08	5.27859e-06
chrom	406181	406861	-	BB_0392	rplA	50S_ribosomal_protein_L1	Translation_ribosomal_structure_and_biogenesis	6414.38	1.50402	0.293591	5.12283	3.00977e-07	1.06559e-05
chrom	406861	407292	-	BB_0393	rplK	50S_ribosomal_protein_L11	Translation_ribosomal_structure_and_biogenesis	4748.38	1.7934	0.315864	5.67776	1.36473e-08	1.26161e-06
chrom	407344	407898	-	BB_0394	nusG	transcription_termination/antitermination_factor	Transcription	7107.21	1.34747	0.255646	5.27086	1.35788e-07	6.45742e-06
chrom	407922	408092	-	BB_0395	secE	protein_translocase_subunit_SecE	Cell_motility	172.16	0.445905	0.209193	2.13155	0.0330439	0.0671367
chrom	408120	408192	-	BB_t03	tRNA-Trp-1	rna5_gene=tRNA-Trp-1	Unclassified	0.158735	-0.352327	5.2679	-0.0668819	0.946676	NA
chrom	408201	408380	-	BB_0396	rpmG	50S_ribosomal_protein_L33	Translation_ribosomal_structure_and_biogenesis	1716.84	1.90771	0.452249	4.21826	2.46195e-05	0.000255887
chrom	408409	408481	-	BB_t33	BB_t33	rna6_gene=BB_t33	Unclassified	0.447338	-0.900799	3.11301	-0.289366	0.772301	0.820515
chrom	408554	409402	-	BB_0397	BB_0397	hypothetical_protein	Unclassified	809.726	-0.349779	0.115203	-3.03619	0.00239586	0.00818627
chrom	409416	410447	-	BB_0398	BB_0398	lipoprotein	General_function_prediction_only	1482.15	0.370746	0.153047	2.42243	0.015417	0.0364402
chrom	410787	411446	+	BB_0399	BB_0399	hypothetical_protein	General_function_prediction_only	201.794	-0.907565	0.280036	-3.24089	0.00119157	0.00490276
chrom	411456	413006	-	BB_0400	BB_0400	hypothetical_protein	Unclassified	3151.14	0.00740812	0.0869976	0.0851531	0.93214	0.950417
chrom	413113	414315	+	BB_0401	BB_0401	glutamate_transporter	Unclassified	952.366	-0.558539	0.169265	-3.29978	0.000967595	0.00418202
chrom	414327	415793	-	BB_0402	proS	proline--tRNA_ligase	Translation_ribosomal_structure_and_biogenesis	5599.56	0.498581	0.124953	3.99014	6.60331e-05	0.000546662
chrom	415846	416478	-	BB_0403	BB_0403	hypothetical_protein	Unclassified	506.164	-0.152076	0.0806423	-1.88581	0.0593202	0.104735
chrom	416689	417105	+	BB_0404	BB_0404	hypothetical_protein	Unclassified	316.095	0.974431	0.244385	3.98727	6.68374e-05	0.000550581
chrom	417102	417713	+	BB_0405	BB_0405	hypothetical_protein	Unclassified	5828.29	1.72901	0.28188	6.13387	8.57693e-10	1.29746e-07
chrom	417724	418335	+	BB_0406	BB_0406	hypothetical_protein	Unclassified	1066.51	0.0171445	0.0829282	0.206739	0.836214	0.874582
chrom	418388	419506	-	BB_0407	manA	mannose-6-phosphate_isomerase	Carbohydrate_transport_and_metabolism	2790.76	-0.0636398	0.088069	-0.722614	0.469917	0.550664
chrom	419503	421380	-	BB_0408	BB_0408	PTS_system_fructose-specific_transproter_subunit_IIABC	Carbohydrate_transport_and_metabolism	8877.71	0.158448	0.140539	1.12743	0.25956	0.345924
chrom	421554	422183	+	BB_0409	BB_0409	hypothetical_protein	Unclassified	895.309	-0.337972	0.113946	-2.96608	0.00301621	0.00991893
chrom	423055	423834	+	BB_0412	BB_0412	membrane_protein	Unclassified	450.255	-0.622304	0.181971	-3.41981	0.000626656	0.00306693
chrom	423822	424442	-	BB_0413	BB_0413	integral_membrane_protein	Lipid_transport_and_metabolism	493.44	-0.149965	0.161847	-0.926586	0.354141	0.440351
chrom	424694	425551	+	BB_0414	BB_0414	chemotaxis_protein_methyltransferase	Cell_motility	525.843	-0.606387	0.146115	-4.15007	3.32374e-05	0.000317856
chrom	425584	426711	+	BB_0415	BB_0415	chemotaxis_protein_CheB	Cell_motility	2343.13	-0.263064	0.0987782	-2.66318	0.0077407	0.0209781
chrom	426736	427950	+	BB_0416	BB_0416	pheromone_shutdown_protein	Function_unknown	2511.29	-0.300919	0.0878797	-3.42421	0.000616588	0.00303551
chrom	427987	428622	+	BB_0417	BB_0417	adenylate_kinase	Nucleotide_transport_and_metabolism	408.619	-0.758329	0.184991	-4.09928	4.14435e-05	0.000378912
chrom	428646	429674	+	BB_0418	BB_0418	hypothetical_protein	Unclassified	2201.94	-0.00542025	0.113517	-0.0477483	0.961917	0.975994
chrom	429693	430616	-	BB_0419	BB_0419	response_regulator	Signal_transduction_mechanisms	1981.61	-0.130224	0.0776558	-1.67694	0.093554	0.151287
chrom	430619	435103	-	BB_0420	BB_0420	sensory_transduction_histidine_kinase	Signal_transduction_mechanisms	7255.34	0.0252692	0.0743296	0.339961	0.733886	0.786846
chrom	435201	435312	-	BB_r01	BB_r01	rna7_gene=BB_r01	Unclassified	73.89	1.3849	0.52393	2.6433	0.00821016	0.0219642
chrom	435334	438267	-	BB_r02	23S_rrlA	rna8_gene=23S_rrlA	Unclassified	27093.1	1.1777	0.388267	3.03322	0.00241961	0.00821679
chrom	438590	441508	-	BB_r04	23S_rrlB	rna10_gene=23S_rrlB	Unclassified	35575.5	1.40482	0.445185	3.15558	0.00160179	0.0061556
chrom	441713	442552	-	BB_0421	BB_0421	haloacid_dehalogenase-like_hydrolase	General_function_prediction_only	1274.79	-0.052308	0.144674	-0.361558	0.717682	0.77296
chrom	442688	443248	-	BB_0422	BB_0422	3-methyladenine_DNA_glycosylase	Replication_recombination_and_repair	971.563	0.0897811	0.106225	0.845195	0.398002	0.482275
chrom	443623	443696	+	BB_t04	tRNA-Ile-1	rna11_gene=tRNA-Ile-1	Unclassified	0	NA	NA	NA	NA	NA
chrom	444336	444409	-	BB_t05	tRNA-Ala-1	rna12_gene=tRNA-Ala-1	Unclassified	0	NA	NA	NA	NA	NA
chrom	444581	446118	-	BB_r05	16S	rna13_gene=16S	Unclassified	48855.9	1.02336	0.466064	2.19576	0.0281093	0.0592078
chrom	446327	446875	-	BB_0426	BB_0426	nucleoside_2-deoxyribosyltransferase_superfamily_protein	Function_unknown	4501.63	1.20442	0.308206	3.90783	9.31302e-05	0.000704403
chrom	446969	447736	-	BB_0427	BB_0427	rRNA_small_subunit_methyltransferase_I	General_function_prediction_only	1610.68	-0.13905	0.137215	-1.01337	0.310882	0.397318
chrom	447855	448172	+	BB_0428	BB_0428	hypothetical_protein	Unclassified	727.528	1.12124	0.393894	2.84656	0.00441948	0.0134848
chrom	448202	448591	-	BB_0429	BB_0429	hypothetical_protein	Unclassified	659.824	0.552406	0.120221	4.59493	4.3289e-06	7.10684e-05
chrom	448708	449310	+	BB_0430	BB_0430	hypothetical_protein	Function_unknown	770.389	-0.080118	0.127599	-0.627891	0.530075	0.605006
chrom	449419	450171	+	BB_0431	BB_0431	CobQ/CobB/MinD/ParA_nucleotide_binding_domain-containing_protein	Unclassified	872.861	-0.429682	0.138034	-3.11288	0.00185273	0.0067757
chrom	450174	450887	+	BB_0432	BB_0432	hypothetical_protein	Unclassified	697.648	-0.335718	0.15981	-2.10074	0.0356642	0.070565
chrom	451139	451921	-	BB_0434	BB_0434	chromosome-partitioning_protein_ParB	Transcription	555.314	-0.37512	0.13215	-2.83859	0.00453135	0.0137344
chrom	452040	454472	-	BB_0435	gyrA	DNA_gyrase_subunit_A	Replication_recombination_and_repair	40795.3	1.12751	0.280618	4.01796	5.87053e-05	0.000498094
chrom	454484	456388	-	BB_0436	gyrB	DNA_gyrase_subunit_B	Replication_recombination_and_repair	23988.9	1.28109	0.277228	4.62106	3.81778e-06	6.54274e-05
chrom	456576	458036	+	BB_0437	dnaA	chromosomal_replication_initiation_protein	Replication_recombination_and_repair	2890.65	-0.273861	0.130816	-2.09347	0.0363069	0.0713278
chrom	458277	459434	+	BB_0438	dnaN	DNA_polymerase_III_subunit_beta	Replication_recombination_and_repair	2417.77	0.83814	0.150897	5.55438	2.78602e-08	2.10724e-06
chrom	459525	459824	+	BB_0439	BB_0439	hypothetical_protein	Unclassified	376.635	0.458274	0.110942	4.13075	3.61577e-05	0.000338013
chrom	459916	460071	+	BB_0440	rpmH	50S_ribosomal_protein_L34	Translation_ribosomal_structure_and_biogenesis	189.442	0.752188	0.260321	2.88947	0.00385896	0.0120701
chrom	460052	460411	+	BB_0441	rnpA	ribonuclease_P_protein_component	Translation_ribosomal_structure_and_biogenesis	2592.81	0.823248	0.254406	3.23596	0.00121233	0.00495119
chrom	460398	462032	+	BB_0442	BB_0442	membrane_protein_insertase_YidC	Cell_motility	5543.87	0.430253	0.149367	2.88052	0.00397024	0.0123255
chrom	462045	462773	+	BB_0443	BB_0443	spoIIIJ-associtated_protein	General_function_prediction_only	5369.98	0.951755	0.199388	4.77337	1.81165e-06	3.96657e-05
chrom	462819	463886	+	BB_0444	BB_0444	nucleotide_sugar_epimerase	Cell_wall_membrane_biogenesis	5070.67	0.617578	0.158895	3.88672	0.00010161	0.000750135
chrom	464053	465132	+	BB_0445	fbaA	fructose-bisphosphate_aldolase	Carbohydrate_transport_and_metabolism	42963.6	1.81898	0.304925	5.96534	2.44131e-09	3.12487e-07
chrom	465518	467278	-	BB_0446	aspS	aspartate--tRNA_ligase	Translation_ribosomal_structure_and_biogenesis	2695.73	-0.259827	0.115303	-2.25343	0.0242318	0.0521501
chrom	467282	469387	-	BB_0447	BB_0447	Na+/H+_antiporter	Carbohydrate_transport_and_metabolism	4424.25	-0.122026	0.0907042	-1.34531	0.178524	0.254118
chrom	469390	469665	-	BB_0448	BB_0448	phosphocarrier_protein_HPr	Carbohydrate_transport_and_metabolism	166.554	-0.339124	0.161735	-2.09678	0.0360126	0.0710012
chrom	469678	469971	-	BB_0449	BB_0449	hypothetical_protein	Translation_ribosomal_structure_and_biogenesis	153.52	0.0440584	0.233637	0.188576	0.850425	0.884373
chrom	469961	471220	-	BB_0450	rpoN	RNA_polymerase_sigma-54_factor	Transcription	1321.44	-0.438346	0.147438	-2.97309	0.00294813	0.00971425
chrom	471223	471756	-	BB_0451	BB_0451	chromate_transport_protein	Inorganic_ion_transport_and_metabolism	422.793	-0.519923	0.174655	-2.97685	0.00291225	0.00961504
chrom	471771	472358	-	BB_0452	BB_0452	chromate_transporter_superfamily_protein	Inorganic_ion_transport_and_metabolism	516.886	-0.46537	0.153255	-3.03657	0.0023929	0.00818627
chrom	472566	473408	+	BB_0453	BB_0453	small_conductance_mechanosensitive_ion_channel	Cell_wall_membrane_biogenesis	1557.7	-0.205729	0.110219	-1.86655	0.0619651	0.108195
chrom	473405	474556	-	BB_0454	BB_0454	lipopolysaccharide_biosynthesis-like_protein	Cell_wall_membrane_biogenesis	1688.31	0.0955298	0.137397	0.695283	0.486878	0.567342
chrom	474613	475602	+	BB_0455	BB_0455	hypothetical_protein	Replication_recombination_and_repair	925.699	-0.306954	0.0954688	-3.21523	0.00130339	0.00520106
chrom	475606	476211	+	BB_0456	BB_0456	hypothetical_protein	Unclassified	344.517	-0.416167	0.158225	-2.63022	0.00853295	0.0225027
chrom	476263	478005	-	BB_0457	uvrC	excinuclease_ABC_subunit_C	Replication_recombination_and_repair	2564.4	-0.521601	0.174878	-2.98265	0.00285764	0.0095293
chrom	478196	479716	+	BB_0458	BB_0458	hypothetical_protein	Unclassified	8277.94	0.762181	0.167055	4.56246	5.05585e-06	8.06457e-05
chrom	479709	481019	+	BB_0459	BB_0459	hypothetical_protein	General_function_prediction_only	1725.14	0.066985	0.0785483	0.852787	0.393777	0.478631
chrom	481084	481172	+	BB_t19	BB_t19	rna14_gene=BB_t19	Unclassified	0.116905	-0.352327	5.2679	-0.0668819	0.946676	NA
chrom	481229	481315	+	BB_t20	BB_t20	rna15_gene=BB_t20	Unclassified	0.247757	-0.352327	5.25974	-0.0669856	0.946593	NA
chrom	481344	482057	-	BB_0460	BB_0460	lipoprotein	Unclassified	223.605	-1.01361	0.304331	-3.33061	0.000866572	0.00384527
chrom	482133	482206	+	BB_t21	BB_t21	rna16_gene=BB_t21	Unclassified	0	NA	NA	NA	NA	NA
chrom	482222	482308	+	BB_t06	tRNA-Ser-3	rna17_gene=tRNA-Ser-3	Unclassified	0.184184	0.609456	5.2679	0.115692	0.907896	NA
chrom	482600	484282	+	BB_0461	BB_0461	DNA_polymerase_III_subunits_gamma_and_tau	Replication_recombination_and_repair	4918.13	0.231907	0.113179	2.04902	0.0404598	0.0774742
chrom	484287	484586	+	BB_0462	efbC	nucleoid-associated_protein_EbfC	Function_unknown	689.77	0.971333	0.315176	3.08188	0.00205699	0.00734513
chrom	484757	485266	+	BB_0463	BB_0463	nucleoside_diphosphate_kinase	Nucleotide_transport_and_metabolism	2018.6	0.572635	0.161089	3.55478	0.000378302	0.00215581
chrom	485550	486077	+	BB_0464	BB_0464	hypothetical_protein	Unclassified	616.092	0.0539847	0.0867377	0.62239	0.533685	0.607839
chrom	486074	486769	+	BB_0465	BB_0465	hypothetical_protein	Unclassified	7329.01	1.90585	0.494708	3.85247	0.000116934	0.000835096
chrom	486747	487538	+	BB_0466	BB_0466	ABC_transporter_ATP-binding_protein	General_function_prediction_only	3583.46	0.781328	0.184975	4.22397	2.40034e-05	0.000251206
chrom	487535	488224	+	BB_0467	BB_0467	laccase_domain-containing_protein	Function_unknown	568.134	-0.0600102	0.0955817	-0.627842	0.530107	0.605006
chrom	488226	488972	+	BB_0468	BB_0468	hypothetical_protein	Function_unknown	1770.69	0.0775925	0.0753271	1.03007	0.302975	0.391031
chrom	488983	489495	+	BB_0469	lspA	lipoprotein_signal_peptidase	Cell_motility	731.819	0.211946	0.162205	1.30666	0.191329	0.269349
chrom	489733	490554	+	BB_0471	BB_0471	hypothetical_protein	Function_unknown	1789.42	0.0948123	0.106658	0.888937	0.374037	0.461035
chrom	490644	491927	+	BB_0472	murA	UDP-N-acetylglucosamine_1-carboxyvinyltransferase	Cell_wall_membrane_biogenesis	4429.41	0.403961	0.122691	3.2925	0.000992995	0.00426962
chrom	492588	493952	+	BB_0473	BB_0473	integral_membrane_protein	Secondary_metabolites_biosynthesis_transport_and_catabolism	2487.62	-0.111456	0.119089	-0.935909	0.34932	0.435734
chrom	494150	494539	-	BB_0475	BB_0475	lipoprotein	Unclassified	236.568	-0.970791	0.232689	-4.17205	3.01867e-05	0.000294462
chrom	495033	496217	+	BB_0476	tuf	elongation_factor_Tu	Translation_ribosomal_structure_and_biogenesis	53324.6	1.43774	0.304704	4.71849	2.37601e-06	4.76348e-05
chrom	496268	496579	+	BB_0477	rpsJ	30S_ribosomal_protein_S10	Translation_ribosomal_structure_and_biogenesis	1885.27	1.3018	0.286694	4.54073	5.60597e-06	8.50508e-05
chrom	496615	497235	+	BB_0478	rplC	50S_ribosomal_protein_L3	Translation_ribosomal_structure_and_biogenesis	27228.9	1.37597	0.302768	4.54466	5.50245e-06	8.47785e-05
chrom	497245	497874	+	BB_0479	rplD	50S_ribosomal_protein_L4	Translation_ribosomal_structure_and_biogenesis	9267.52	1.40459	0.342793	4.09749	4.17648e-05	0.000379763
chrom	497895	498191	+	BB_0480	rplW	50S_ribosomal_protein_L23	Translation_ribosomal_structure_and_biogenesis	3554.58	0.988774	0.283939	3.48235	0.000497035	0.00260904
chrom	498213	499046	+	BB_0481	rplB	50S_ribosomal_protein_L2	Translation_ribosomal_structure_and_biogenesis	20018.3	1.2881	0.303814	4.23975	2.23769e-05	0.000240227
chrom	499056	499334	+	BB_0482	rpsS	30S_ribosomal_protein_S19	Translation_ribosomal_structure_and_biogenesis	3910.16	1.70633	0.35096	4.86189	1.1627e-06	2.97652e-05
chrom	499341	499703	+	BB_0483	rplV	50S_ribosomal_protein_L22	Translation_ribosomal_structure_and_biogenesis	4706.05	1.26569	0.275227	4.59872	4.25095e-06	7.09028e-05
chrom	499707	500588	+	BB_0484	rpsC	30S_ribosomal_protein_S3	Translation_ribosomal_structure_and_biogenesis	19857.7	1.00519	0.308546	3.25782	0.00112273	0.00465892
chrom	500593	501009	+	BB_0485	rplP	50S_ribosomal_protein_L16	Translation_ribosomal_structure_and_biogenesis	6826.33	1.45905	0.300955	4.84806	1.24676e-06	3.05302e-05
chrom	501015	501212	+	BB_0486	rpmC	50S_ribosomal_protein_L29	Translation_ribosomal_structure_and_biogenesis	236.847	0.806292	0.304708	2.64611	0.00814224	0.0218175
chrom	501215	501469	+	BB_0487	rpsQ	30S_ribosomal_protein_S17	Translation_ribosomal_structure_and_biogenesis	610.6	1.10962	0.285307	3.88921	0.00010057	0.00074709
chrom	501497	501865	+	BB_0488	rplN	50S_ribosomal_protein_L14	Translation_ribosomal_structure_and_biogenesis	6545.12	1.51776	0.272337	5.57309	2.50254e-08	2.10724e-06
chrom	501880	502185	+	BB_0489	rplX	50S_ribosomal_protein_L24	Translation_ribosomal_structure_and_biogenesis	2900.39	1.55317	0.294361	5.27641	1.31736e-07	6.45742e-06
chrom	502191	502739	+	BB_0490	BB_0490	50S_ribosomal_protein_L5	Translation_ribosomal_structure_and_biogenesis	8673.11	0.984102	0.294488	3.34174	0.000832559	0.00374426
chrom	502756	502941	+	BB_0491	rpsN	30S_ribosomal_protein_S14	Translation_ribosomal_structure_and_biogenesis	398.926	1.02772	0.285538	3.59924	0.000319148	0.00185686
chrom	502951	503349	+	BB_0492	rpsH	30S_ribosomal_protein_S8	Translation_ribosomal_structure_and_biogenesis	1034.42	1.20747	0.237704	5.07973	3.77963e-07	1.28353e-05
chrom	503366	503908	+	BB_0493	BB_0493	50S_ribosomal_protein_L6	Translation_ribosomal_structure_and_biogenesis	8351.69	1.37435	0.260873	5.26826	1.37724e-07	6.45742e-06
chrom	503926	504285	+	BB_0494	rplR	50S_ribosomal_protein_L18	Translation_ribosomal_structure_and_biogenesis	2055.14	1.34115	0.279795	4.79333	1.64037e-06	3.6886e-05
chrom	504298	504795	+	BB_0495	rpsE	30S_ribosomal_protein_S5	Translation_ribosomal_structure_and_biogenesis	9731.8	1.34088	0.278782	4.80977	1.51102e-06	3.4443e-05
chrom	504799	505104	+	BB_0496	BB_0496	50S_ribosomal_protein_L30	Translation_ribosomal_structure_and_biogenesis	463.234	0.84137	0.219188	3.83858	0.000123746	0.000876229
chrom	505104	505541	+	BB_0497	rplO	50S_ribosomal_protein_L15	Translation_ribosomal_structure_and_biogenesis	1771.58	1.0611	0.229025	4.63312	3.60194e-06	6.44476e-05
chrom	505554	506858	+	BB_0498	BB_0498	protein_translocase_subunit_SecY	Cell_motility	4825.19	0.893382	0.192984	4.6293	3.66895e-06	6.49483e-05
chrom	506865	506984	+	BB_0499	rpmJ	50S_ribosomal_protein_L36	Translation_ribosomal_structure_and_biogenesis	28.8055	1.15717	0.332587	3.4793	0.00050273	0.00262239
chrom	507002	507379	+	BB_0500	rpsM	30S_ribosomal_protein_S13	Translation_ribosomal_structure_and_biogenesis	7545.93	1.45317	0.314479	4.62088	3.82116e-06	6.54274e-05
chrom	507406	507798	+	BB_0501	rpsK	30S_ribosomal_protein_S11	Translation_ribosomal_structure_and_biogenesis	4114.35	1.8768	0.293449	6.39567	1.59849e-10	4.43313e-08
chrom	507814	508848	+	BB_0502	rpoA	DNA-directed_RNA_polymerase_subunit_alpha	Transcription	9748.33	1.49837	0.240152	6.23927	4.39628e-10	8.32619e-08
chrom	508870	509241	+	BB_0503	rplQ	50S_ribosomal_protein_L17	Translation_ribosomal_structure_and_biogenesis	3458.47	1.73109	0.273419	6.33126	2.43167e-10	5.78043e-08
chrom	509314	510846	+	BB_0504	BB_0504	ribonuclease_Y	General_function_prediction_only	23129	1.44215	0.266764	5.40608	6.44191e-08	4.12282e-06
chrom	510836	511624	+	BB_0505	BB_0505	hypothetical_protein	Function_unknown	3546.07	0.697332	0.211183	3.30202	0.000959901	0.00415957
chrom	511605	512396	+	BB_0506	BB_0506	hypothetical_protein	Translation_ribosomal_structure_and_biogenesis	1120.3	-0.0805566	0.0877086	-0.918457	0.35838	0.444701
chrom	512393	513139	-	BB_0507	BB_0507	hypothetical_protein	Unclassified	362.201	-0.929244	0.211828	-4.38678	1.15041e-05	0.000138914
chrom	513226	514527	+	BB_0508	engA	GTPase_Der	General_function_prediction_only	6503.55	0.219562	0.147548	1.48807	0.136733	0.204792
chrom	514524	515783	+	BB_0509	BB_0509	hypothetical_protein	Unclassified	2459.23	0.0368397	0.0853473	0.431645	0.665999	0.724802
chrom	516493	522993	+	BB_0512	BB_0512	hypothetical_protein	Unclassified	14446	-0.0501964	0.102334	-0.490515	0.623769	0.688754
chrom	522990	524576	+	BB_0513	BB_0513	phenylalanine--tRNA_ligase_subunit_alpha	Translation_ribosomal_structure_and_biogenesis	5717.21	0.337508	0.107439	3.14139	0.00168148	0.00634262
chrom	524554	526254	+	BB_0514	pheT	phenylalanine--tRNA_sligase_subunit_beta	Translation_ribosomal_structure_and_biogenesis	4215.96	0.17771	0.103488	1.71721	0.0859407	0.14173
chrom	526325	527305	+	BB_0515	trxB	thioredoxin_reductase	Posttranslational_modification_protein_turnover_chaperones	2329.84	-0.200514	0.123461	-1.62411	0.104352	0.165059
chrom	528104	529198	-	BB_0517	dnaJ	chaperone_protein_DnaJ	Posttranslational_modification_protein_turnover_chaperones	4085.39	0.415441	0.0778517	5.33631	9.48558e-08	5.26134e-06
chrom	529198	531105	-	BB_0518	dnaK	chaperone_protein_DnaK	Posttranslational_modification_protein_turnover_chaperones	12770.8	1.1173	0.200894	5.56166	2.67213e-08	2.10724e-06
chrom	531129	531692	-	BB_0519	grpE	protein_GrpE	Posttranslational_modification_protein_turnover_chaperones	585.414	0.169076	0.124752	1.3553	0.175322	0.249987
chrom	534301	535155	+	BB_0524	BB_0524	inositol_monophosphatase	Carbohydrate_transport_and_metabolism	1291.58	-0.101713	0.115729	-0.878883	0.379465	0.46665
chrom	535178	535600	-	BB_0525	BB_0525	hypothetical_protein	Unclassified	485.291	-0.413372	0.167914	-2.4618	0.0138242	0.0332523
chrom	535704	537527	+	BB_0526	BB_0526	hypothetical_protein	Unclassified	3334.04	0.0710915	0.0997554	0.712658	0.476057	0.557074
chrom	537544	538308	+	BB_0527	BB_0527	type_III_pantothenate_kinase	Transcription	1051.8	-0.291638	0.112191	-2.59948	0.00933639	0.024199
chrom	538328	539275	-	BB_0528	BB_0528	aldose_reductase	Unclassified	1167.72	-0.385626	0.158201	-2.43757	0.0147863	0.0351492
chrom	540159	540773	-	BB_0531	BB_0531	hypothetical_protein	Unclassified	1083.61	-0.36969	0.140231	-2.63629	0.00838184	0.0222446
chrom	542263	543024	+	BB_0533	BB_0533	protein_PhnP	General_function_prediction_only	5675.64	1.03898	0.285058	3.64481	0.000267584	0.00162504
chrom	543049	543816	+	BB_0534	xth	exodeoxyribonuclease_III	Replication_recombination_and_repair	3230.58	0.365913	0.142432	2.56904	0.0101981	0.026027
chrom	543832	544605	+	BB_0535	BB_0535	hypothetical_protein	Unclassified	639.273	-0.00333291	0.141723	-0.0235171	0.981238	0.988365
chrom	544586	547387	+	BB_0536	BB_0536	zinc_protease	General_function_prediction_only	5787.55	0.0252982	0.0733084	0.345092	0.730025	0.783717
chrom	547469	547540	-	BB_t22	BB_t22	rna18_gene=BB_t22	Unclassified	0.0324821	-0.352327	5.2679	-0.0668819	0.946676	NA
chrom	547546	547618	-	BB_t23	BB_t23	rna19_gene=BB_t23	Unclassified	0	NA	NA	NA	NA	NA
chrom	547725	547797	-	BB_t07	tRNA-Lys-2	rna20_gene=tRNA-Lys-2	Unclassified	0	NA	NA	NA	NA	NA
chrom	547846	548490	-	BB_0537	BB_0537	hypothetical_protein	General_function_prediction_only	913.256	-0.135306	0.103173	-1.31144	0.189708	0.267295
chrom	548487	548885	-	BB_0538	BB_0538	hypothetical_protein	Function_unknown	794.245	0.0528786	0.136909	0.386231	0.699326	0.756126
chrom	548920	549618	-	BB_0539	BB_0539	hypothetical_protein	General_function_prediction_only	4536.98	1.2567	0.340143	3.69463	0.000220209	0.00137755
chrom	549642	551723	-	BB_0540	fusA	elongation_factor_G	Translation_ribosomal_structure_and_biogenesis	31270.6	0.912433	0.271992	3.35463	0.000794722	0.00358379
chrom	551907	552307	+	bsrW	bsrW	bsrW	Unclassified	1528.87	2.24587	0.658574	3.4102	0.000649153	0.00314009
chrom	552440	553018	+	BB_0542	BB_0542	hypothetical_protein	General_function_prediction_only	396.322	-0.00202656	0.109669	-0.0184788	0.985257	0.990017
chrom	553139	553789	+	BB_0543	BB_0543	hypothetical_protein	Unclassified	3470.61	0.898252	0.202511	4.43557	9.18285e-06	0.000120317
chrom	553992	555212	+	BB_0544	BB_0544	phosphoribosylpyrophosphate_synthetase	Nucleotide_transport_and_metabolism	5929.57	0.646827	0.176362	3.66761	0.000244833	0.00150333
chrom	555216	556580	+	BB_0545	BB_0545	xylulokinase	Carbohydrate_transport_and_metabolism	4084.74	0.045183	0.114246	0.395488	0.692483	0.75019
chrom	556563	557423	-	BB_0546	BB_0546	hypothetical_protein	Cell_wall_membrane_biogenesis	693.626	-1.06352	0.283648	-3.74944	0.000177231	0.00117495
chrom	557407	558024	-	BB_0547	coaE	dephospho-CoA_kinase	Nucleotide_transport_and_metabolism	302.054	-0.850608	0.207144	-4.10635	4.01953e-05	0.000369531
chrom	558006	560732	-	BB_0548	polA	DNA_polymerase_I	Replication_recombination_and_repair	3935.04	-0.501456	0.155898	-3.21656	0.00129739	0.00519154
chrom	560729	561127	-	BB_0549	BB_0549	hypothetical_protein	Unclassified	89.3218	-0.843678	0.273942	-3.07977	0.0020716	0.00735043
chrom	561117	561554	-	BB_0550	fliS	flagellar_protein_FliS	Cell_motility	960.586	0.139326	0.139309	1.00012	0.317253	0.403292
chrom	561563	561943	-	BB_0551	BB_0551	protein_CheY	Signal_transduction_mechanisms	448.33	0.464083	0.220802	2.10181	0.0355703	0.070547
chrom	562185	564167	+	BB_0552	ligA	DNA_ligase	Replication_recombination_and_repair	5134.55	-0.0832835	0.101312	-0.822052	0.411047	0.495281
chrom	564188	565681	-	BB_0553	BB_0553	hypothetical_protein	Replication_recombination_and_repair	1221.04	-0.460609	0.181514	-2.53759	0.0111618	0.0279604
chrom	565955	567823	+	BB_0554	BB_0554	hypothetical_protein	Unclassified	3556.63	-0.104211	0.116385	-0.895397	0.370575	0.457445
chrom	567810	568277	+	BB_0555	BB_0555	hypothetical_protein	Unclassified	609.895	-0.307604	0.124128	-2.47812	0.0132078	0.0320842
chrom	568270	569139	+	BB_0556	BB_0556	hypothetical_protein	Unclassified	503.851	-0.163156	0.128405	-1.27063	0.203859	0.281745
chrom	569278	569538	+	BB_0557	BB_0557	phosphocarrier_protein_HPr	Carbohydrate_transport_and_metabolism	1448.44	1.24344	0.254013	4.8952	9.82059e-07	2.59388e-05
chrom	569559	571280	+	BB_0558	ptsP	phosphoenolpyruvate-protein_phosphatase	Carbohydrate_transport_and_metabolism	25029.8	1.40487	0.297075	4.72902	2.25603e-06	4.68229e-05
chrom	571283	571852	+	BB_0559	BB_0559	PTS_system_glucose-specific_transporter_subunit_IIA	Carbohydrate_transport_and_metabolism	4873.05	1.61483	0.365181	4.42198	9.77995e-06	0.000124228
chrom	571890	573740	-	BB_0560	BB_0560	chaperone_protein_HtpG	Posttranslational_modification_protein_turnover_chaperones	7244.68	0.71638	0.18679	3.83522	0.000125451	0.000884536
chrom	573853	575247	+	BB_0561	gnd	6-phosphogluconate_dehydrogenase	Carbohydrate_transport_and_metabolism	4949.23	-0.0962759	0.103717	-0.928252	0.353277	0.44001
chrom	575274	575816	-	BB_0562	BB_0562	hypothetical_protein	Unclassified	518.978	-0.077493	0.0910259	-0.851329	0.394586	0.479264
chrom	575981	576499	-	BB_0563	BB_0563	hypothetical_protein	Unclassified	1428.33	0.257496	0.139381	1.84742	0.0646859	0.112006
chrom	576582	577187	-	BB_0564	BB_0564	hypothetical_protein	Unclassified	325.079	-0.336447	0.181049	-1.85832	0.0631232	0.109871
chrom	577395	577937	+	BB_0565	BB_0565	purine-binding_chemotaxis_protein	Cell_motility	1203.61	0.233738	0.155448	1.50364	0.132673	0.199791
chrom	577950	578261	+	BB_0566	BB_0566	hypothetical_protein	Unclassified	248.747	0.0494304	0.170338	0.290189	0.771672	0.820487
chrom	578277	580421	+	BB_0567	BB_0567	chemotaxis_histidine_kinase	Cell_motility	10433	0.289376	0.126009	2.29646	0.0216494	0.0476516
chrom	580486	581643	+	BB_0568	BB_0568	chemotaxis_response_regulator	Cell_motility	5079.64	0.698941	0.187576	3.72618	0.000194402	0.00124333
chrom	581645	583417	+	BB_0569	BB_0569	hypothetical_protein	Cell_motility	2515.02	0.145651	0.121799	1.19583	0.231762	0.313538
chrom	583458	583832	+	BB_0570	BB_0570	chemotaxis_response_regulator	Signal_transduction_mechanisms	3814.97	1.28226	0.254706	5.03428	4.79639e-07	1.56494e-05
chrom	584100	584183	-	BB_t24	BB_t24	rna21_gene=BB_t24	Unclassified	0.0535123	1.57124	5.2679	0.298266	0.7655	NA
chrom	584191	584880	-	BB_0571	BB_0571	uridylate_kinase	Nucleotide_transport_and_metabolism	503.466	-0.526664	0.205753	-2.55968	0.0104767	0.0266157
chrom	585080	586156	+	BB_0572	BB_0572	glycosyl_transferase	Cell_wall_membrane_biogenesis	1656.5	0.263249	0.124717	2.11076	0.0347927	0.0695018
chrom	586218	587024	+	BB_0573	BB_0573	ABC_transporter_ATP-binding_protein	General_function_prediction_only	1930.59	0.222033	0.0910154	2.43951	0.0147071	0.035011
chrom	587031	587882	+	BB_0574	BB_0574	integral_membrane_protein	Unclassified	966.347	0.123752	0.136824	0.904464	0.365749	0.451824
chrom	588066	589667	+	BB_0575	pyrG	CTP_synthetase	Nucleotide_transport_and_metabolism	9617	0.798343	0.152428	5.23752	1.62751e-07	6.94405e-06
chrom	589684	590208	-	BB_0576	BB_0576	hypothetical_protein	Unclassified	117.082	-0.765125	0.335089	-2.28335	0.0224098	0.0489368
chrom	590348	590935	+	BB_0577	BB_0577	hypothetical_protein	Unclassified	1529.67	0.336307	0.114722	2.9315	0.00337328	0.0109097
chrom	590903	590953	+	dsrA	dsrA	dsrA	Unclassified	0.0617296	0	5.2679	0	1	NA
chrom	591188	592357	+	BB_0578	BB_0578	methyl-accepting_chemotaxis_protein	Cell_motility	5711.63	0.31727	0.127001	2.49817	0.0124835	0.0307221
chrom	592446	595931	+	BB_0579	BB_0579	DNA_polymerase_III_subunit_alpha	Replication_recombination_and_repair	17200.7	0.594509	0.133639	4.44863	8.64193e-06	0.000116912
chrom	595943	596521	+	BB_0580	BB_0580	integral_membrane_protein	Function_unknown	1006.09	0.0659272	0.100119	0.658488	0.510224	0.587959
chrom	596531	598591	+	BB_0581	recG	ATP-dependent_DNA_helicase_RecG	Replication_recombination_and_repair	7119.2	0.122971	0.0847762	1.45053	0.14691	0.21687
chrom	598588	599376	-	BB_0582	BB_0582	carboxypeptidase	Cell_wall_membrane_biogenesis	762.388	-0.225495	0.181285	-1.24387	0.213546	0.291631
chrom	599495	600844	+	BB_0583	BB_0583	integral_membrane_protein	Secondary_metabolites_biosynthesis_transport_and_catabolism	4042.9	0.150521	0.137198	1.09711	0.272594	0.356881
chrom	601010	602344	+	BB_0584	BB_0584	integral_membrane_protein	Secondary_metabolites_biosynthesis_transport_and_catabolism	1940.16	-0.19192	0.1187	-1.61684	0.105912	0.167044
chrom	602374	603729	+	BB_0585	murD	UDP-N-acetylmuramoylalanine--D-glutamate_ligase	Cell_wall_membrane_biogenesis	3891.34	0.248177	0.0891094	2.78508	0.00535141	0.015873
chrom	603726	604769	-	BB_0586	BB_0586	FemA_protein	Function_unknown	764.484	-0.637824	0.190113	-3.35497	0.000793728	0.00358379
chrom	604779	606983	-	BB_0587	metG	methionine--tRNA_ligase	General_function_prediction_only	4014.39	-0.318064	0.109679	-2.89996	0.0037321	0.0117395
chrom	607138	607935	+	BB_0588	BB_0588	MTA/SAH_nucleosidase	Nucleotide_transport_and_metabolism	4177.9	1.07627	0.195281	5.5114	3.56e-08	2.57558e-06
chrom	608020	609078	+	BB_0589	pta	phosphate_acetyltransferase	Unclassified	3378.18	0.0392817	0.0677208	0.580054	0.561879	0.634305
chrom	609061	609906	-	BB_0590	ksgA	rRNA_small_subunit_methyltransferase_A	Translation_ribosomal_structure_and_biogenesis	553.259	-0.864732	0.214864	-4.02456	5.70826e-05	0.000487833
chrom	609943	611193	-	BB_0591	BB_0591	competence_locus_E	General_function_prediction_only	632.083	-0.929106	0.263296	-3.52875	0.00041752	0.00231832
chrom	611309	612022	+	BB_0592	BB_0592	hypothetical_protein	General_function_prediction_only	1568.55	0.288169	0.162952	1.76843	0.0769885	0.130124
chrom	612048	613985	+	BB_0593	BB_0593	long-chain-fatty-acid_CoA_ligase	Lipid_transport_and_metabolism	10102.7	0.636817	0.191574	3.32413	0.000886951	0.00391482
chrom	614014	615771	-	BB_0594	argS	arginine--tRNA_ligase	Translation_ribosomal_structure_and_biogenesis	3833.02	-0.0683846	0.131399	-0.520436	0.60276	0.671656
chrom	615764	616390	-	BB_0595	BB_0595	hypothetical_protein	Unclassified	249.53	-0.471854	0.216839	-2.17605	0.0295512	0.0616361
chrom	616412	618559	-	BB_0596	BB_0596	methyl-accepting_chemotaxis_protein	Cell_motility	5424.34	-0.0236693	0.11013	-0.214921	0.829829	0.869543
chrom	618828	621035	+	BB_0597	BB_0597	methyl-accepting_chemotaxis_protein	Cell_motility	4127.58	0.456614	0.0941291	4.85093	1.22881e-06	3.05302e-05
chrom	621045	621953	-	BB_0598	murB	UDP-N-acetylenolpyruvoylglucosamine_reductase	Cell_wall_membrane_biogenesis	971.603	-0.268675	0.114751	-2.34137	0.0192132	0.0434976
chrom	622005	623447	+	BB_0599	cysS	cysteine--tRNA_ligase	Translation_ribosomal_structure_and_biogenesis	5570.1	0.337463	0.160621	2.10099	0.0356417	0.070565
chrom	623451	625007	+	BB_0600	BB_0600	hypothetical_protein	Unclassified	2121.57	-0.0265569	0.0831729	-0.319297	0.749501	0.799468
chrom	625007	626260	+	BB_0601	glyA	serine_hydroxymethyltransferase	Unclassified	9843.5	0.6866	0.206893	3.31862	0.000904639	0.00398232
chrom	626286	627038	+	BB_0602	BB_0602	chaperonin	Posttranslational_modification_protein_turnover_chaperones	1164	0.756796	0.170071	4.44988	8.59192e-06	0.000116912
chrom	627092	628948	-	BB_0603	p66	integral_outer_membrane_protein_p66	Unclassified	35637.6	0.936267	0.259513	3.60778	0.000308824	0.00182228
chrom	629196	630698	-	BB_0604	BB_0604	L-lactate_permease	Unclassified	3400.79	-0.241713	0.107092	-2.25706	0.0240044	0.0518745
chrom	630796	631986	+	BB_0605	BB_0605	serine-type_D-Ala-D-Ala_carboxypeptidase	Cell_wall_membrane_biogenesis	2355.16	0.216848	0.162	1.33857	0.18071	0.256135
chrom	631991	632482	+	BB_0606	BB_0606	chemoreceptor_glutamine_deamidase_CheD	Cell_motility	3794.61	0.699161	0.207874	3.3634	0.000769894	0.00350202
chrom	632485	634464	+	BB_0607	pcrA	ATP-dependent_DNA_helicase	Replication_recombination_and_repair	2823.88	-0.174398	0.102807	-1.69636	0.0898175	0.146239
chrom	634581	636011	+	BB_0608	BB_0608	aminoacyl-histidine_dipeptidase	Unclassified	5152.78	0.360959	0.136875	2.63715	0.00836067	0.0222446
chrom	636144	636216	+	BB_t08	tRNA-His-1	rna22_gene=tRNA-His-1	Unclassified	0	NA	NA	NA	NA	NA
chrom	636242	636315	+	BB_t26	BB_t26	rna23_gene=BB_t26	Unclassified	0	NA	NA	NA	NA	NA
chrom	636396	636476	+	BB_t27	BB_t27	rna24_gene=BB_t27	Unclassified	0.0535123	1.57124	5.2679	0.298266	0.7655	NA
chrom	636481	636552	+	BB_t09	tRNA-Gly-2	rna25_gene=tRNA-Gly-2	Unclassified	0.121129	0	5.2679	0	1	NA
chrom	636593	637957	+	BB_0610	tig	trigger_factor	Posttranslational_modification_protein_turnover_chaperones	5335.05	0.903112	0.202473	4.4604	8.1805e-06	0.000113436
chrom	637972	638556	+	BB_0611	clpP	ATP-dependent_Clp_protease_proteolytic_subunit	Cell_motility	2369.38	1.06074	0.23695	4.47663	7.58312e-06	0.000106036
chrom	638580	639872	+	BB_0612	clpX	ATP-dependent_protease_ATP-binding_subunit_ClpX	Posttranslational_modification_protein_turnover_chaperones	6722.1	0.792397	0.170076	4.65907	3.17642e-06	5.93883e-05
chrom	639859	642249	+	BB_0613	lon	ATP-dependent_protease_La	Posttranslational_modification_protein_turnover_chaperones	7948.42	0.416299	0.137541	3.02672	0.00247222	0.00834438
chrom	642289	642441	+	BB_0614	BB_0614	hypothetical_protein	Unclassified	289.633	2.14387	0.532182	4.02845	5.61449e-05	0.000484068
chrom	642500	643126	-	BB_0615	rpsD	30S_ribosomal_protein_S4	Translation_ribosomal_structure_and_biogenesis	7423.73	1.14508	0.307373	3.72538	0.000195018	0.00124333
chrom	643156	643228	-	BB_t28	BB_t28	rna26_gene=BB_t28	Unclassified	0.0329034	-0.352327	5.2679	-0.0668819	0.946676	NA
chrom	643295	644650	-	BB_0616	BB_0616	integral_membrane_protein	Inorganic_ion_transport_and_metabolism	1450.55	-0.474476	0.138251	-3.43199	0.000599164	0.00298898
chrom	644772	645140	+	BB_0617	BB_0617	hypothetical_protein	Unclassified	53.4551	-0.407734	0.275166	-1.48177	0.138401	0.207103
chrom	645137	645601	-	BB_0618	cdd	cytidine_deaminase	Nucleotide_transport_and_metabolism	554.219	-0.18111	0.0945997	-1.91449	0.0555577	0.0995135
chrom	645719	646681	+	BB_0619	BB_0619	DHH_family_protein	General_function_prediction_only	3775.76	0.240312	0.118855	2.02189	0.0431875	0.0817566
chrom	646659	648254	-	BB_0620	BB_0620	beta-glucosidase	Carbohydrate_transport_and_metabolism	1448.79	-0.159616	0.138968	-1.14858	0.250727	0.335918
chrom	648466	648539	+	BB_t10	tRNA-Met-3	rna27_gene=tRNA-Met-3	Unclassified	0.275528	-0.616443	5.21696	-0.118161	0.90594	NA
chrom	648553	649107	+	BB_0621	BB_0621	4-methyl-5(b-hydroxyethyl)-thiazole_monophosphate_biosynthesis_protein	General_function_prediction_only	1476.08	0.170044	0.192744	0.882225	0.377655	0.464806
chrom	649170	650387	-	BB_0622	ackA	acetate_kinase	Unclassified	1327.58	-0.572479	0.147045	-3.89323	9.89197e-05	0.000738128
chrom	650413	653790	-	BB_0623	mfd	transcription-repair_coupling_factor	Replication_recombination_and_repair	4135.27	-0.615627	0.16879	-3.6473	0.000265015	0.00161533
chrom	653887	654849	+	BB_0624	BB_0624	hypothetical_protein	Unclassified	1813.07	-0.0103054	0.0992882	-0.103792	0.917334	0.939105
chrom	654863	656902	+	BB_0625	BB_0625	N-acetylmuramoyl-L-alanine_amidase	Cell_motility	4160.71	-0.111533	0.0860533	-1.2961	0.194942	0.273281
chrom	656945	657016	+	BB_t11	tRNA-Asn-1	rna28_gene=tRNA-Asn-1	Unclassified	0.0934679	-0.352327	5.2679	-0.0668819	0.946676	NA
chrom	656998	657543	-	BB_0626	rnmV	ribonuclease_M5	Replication_recombination_and_repair	625.974	-0.140376	0.208458	-0.673403	0.500691	0.579381
chrom	657546	658817	-	BB_0627	BB_0627	aminopeptidase	Unclassified	2528.11	0.284942	0.112285	2.53766	0.0111596	0.0279604
chrom	658898	659623	+	BB_0628	BB_0628	lipoprotein	Unclassified	841.366	-0.105472	0.10443	-1.00998	0.312506	0.398731
chrom	659644	661515	-	BB_0629	BB_0629	PTS_system_fructose-specific_transporter_subunit_IIABC	Carbohydrate_transport_and_metabolism	8608.5	0.742354	0.141234	5.25618	1.47077e-07	6.59987e-06
chrom	661606	662529	+	BB_0630	pfkB	1-phosphofructokinase	Carbohydrate_transport_and_metabolism	1783.5	-0.329153	0.11254	-2.92476	0.0034472	0.0111134
chrom	662603	662917	-	BB_0631	BB_0631	hypothetical_protein	Unclassified	2826.51	1.75869	0.643327	2.73374	0.00626195	0.0175768
chrom	663067	663140	-	BB_t12	tRNA-Asp-1	rna29_gene=tRNA-Asp-1	Unclassified	0	NA	NA	NA	NA	NA
chrom	663179	665011	-	BB_0632	recD	exodeoxyribonuclease_V_subunit_alpha	Replication_recombination_and_repair	1009.61	-0.827527	0.213064	-3.88393	0.000102781	0.000753426
chrom	665008	668517	-	BB_0633	recB	exodeoxyribonuclease_V_subunit_beta	Replication_recombination_and_repair	2007.24	-0.853475	0.218196	-3.91151	9.17221e-05	0.000698289
chrom	671767	673167	-	BB_0635	pncB	nicotinate_phosphoribosyltransferase	Coenzyme_transport_and_metabolism	1606.25	-0.497974	0.126965	-3.92215	8.77622e-05	0.000682412
chrom	673342	674778	+	BB_0636	zwf	glucose-6-phosphate_1-dehydrogenase	Carbohydrate_transport_and_metabolism	3593.88	0.0287924	0.0865922	0.332506	0.739507	0.79157
chrom	675035	676378	+	BB_0637	BB_0637	Na+/H+_antiporter_family	Unclassified	3405.06	0.0568383	0.0727094	0.78172	0.434379	0.518141
chrom	676472	677860	+	BB_0638	BB_0638	Na+/H+_antiporter	Unclassified	3336.8	-0.20301	0.0834257	-2.43343	0.0149567	0.0354024
chrom	677892	678938	-	BB_0639	BB_0639	spermidine/putrescine_ABC_transporter_substrate-binding_protein	Unclassified	1436.61	-0.02958	0.106239	-0.278429	0.780683	0.827167
chrom	678959	679750	-	BB_0640	BB_0640	spermidine/putrescine_ABC_transporter_permease	Unclassified	565.036	-0.424452	0.133393	-3.18197	0.00146279	0.00574076
chrom	679754	680557	-	BB_0641	BB_0641	spermidine/putrescine_transport_system_permease	Unclassified	963.27	-0.297717	0.145485	-2.04638	0.040719	0.0777915
chrom	680563	681606	-	BB_0642	BB_0642	spermidine/putrescine_ABC_transporter_ATP-binding_protein	Carbohydrate_transport_and_metabolism	2555.59	-0.110103	0.10013	-1.0996	0.271504	0.356262
chrom	681685	682524	-	BB_0643	ylqF	ribosome_biogenesis_GTPase_A	General_function_prediction_only	357.254	-0.806099	0.190467	-4.23222	2.31393e-05	0.000246819
chrom	682679	683377	+	BB_0644	BB_0644	N-acetylmannosamine-6-phosphate_2-epimerase	Carbohydrate_transport_and_metabolism	883.324	-0.32442	0.0956669	-3.39114	0.000696021	0.00327234
chrom	683423	684967	+	BB_0645	BB_0645	PTS_system_glucose-specific_transporter_subunit_IIBC	Carbohydrate_transport_and_metabolism	5150.92	-0.111194	0.121438	-0.915645	0.359853	0.445864
chrom	684997	685980	-	BB_0646	BB_0646	hypothetical_protein	General_function_prediction_only	3117.87	0.261547	0.113789	2.29854	0.0215311	0.0475168
chrom	685977	686507	-	BB_0647	bosR	oxidative_stress_regulator_BosR	Inorganic_ion_transport_and_metabolism	688.202	-0.030818	0.119255	-0.258421	0.796082	0.842136
chrom	686607	688295	-	BB_0648	BB_0648	hypothetical_protein	Unclassified	1130.68	-0.445698	0.156363	-2.85041	0.00436633	0.0133881
chrom	688490	690127	+	BB_0649	groL	chaperonin_GroEL	Posttranslational_modification_protein_turnover_chaperones	115540	2.2497	0.333384	6.74806	1.49831e-11	1.24659e-08
chrom	690193	690489	+	BB_0650	BB_0650	hypothetical_protein	Unclassified	561.519	1.57836	0.422461	3.73611	0.000186886	0.00121476
chrom	690482	690799	+	BB_0651	BB_0651	protein_translocase_subunit_YajC	Cell_motility	1644.39	1.56989	0.329215	4.76859	1.85522e-06	4.00528e-05
chrom	690885	692645	+	BB_0652	secD	protein_translocase_subunit_SecD	Cell_motility	20311.6	1.01293	0.236344	4.28584	1.82052e-05	0.000203327
chrom	692629	693528	+	BB_0653	secF	protein_translocase_subunit_SecF	Cell_motility	1543.24	0.558861	0.164118	3.40523	0.000661081	0.00317014
chrom	693554	694696	+	BB_0654	BB_0654	hypothetical_protein	Unclassified	1032.21	0.0863282	0.113481	0.76073	0.446818	0.530318
chrom	694693	695523	-	BB_0655	BB_0655	heat_shock_protein	Posttranslational_modification_protein_turnover_chaperones	1144.58	-0.37639	0.126939	-2.96512	0.00302562	0.00993023
chrom	695631	696764	+	BB_0656	BB_0656	oxygen-independent_coproporphyrinogen_III_oxidase	Coenzyme_transport_and_metabolism	2148.14	-0.119546	0.113457	-1.05367	0.292032	0.37905
chrom	696751	697437	-	BB_0657	rpiA	ribose_5-phosphate_isomerase_A	Carbohydrate_transport_and_metabolism	1205.99	-0.0598111	0.0931835	-0.641863	0.520962	0.597025
chrom	697586	698332	+	BB_0658	BB_0658	23-bisphosphoglycerate-dependent_phosphoglycerate_mutase	Carbohydrate_transport_and_metabolism	4804.93	1.28761	0.206497	6.2355	4.50335e-10	8.32619e-08
chrom	698400	699965	-	BB_0659	lysS	lysine--tRNA_ligase	Translation_ribosomal_structure_and_biogenesis	6000.46	0.315781	0.182409	1.73117	0.083422	0.138261
chrom	700052	700924	-	BB_0660	era	GTPase_Era	General_function_prediction_only	884.975	-0.106698	0.0844172	-1.26393	0.206254	0.283877
chrom	701029	701385	+	BB_0661	BB_0661	hypothetical_protein	Unclassified	826.573	0.639699	0.20859	3.06678	0.00216378	0.00756414
chrom	701395	701805	+	BB_0662	BB_0662	hypothetical_protein	Unclassified	416.239	0.180257	0.0959204	1.87923	0.060213	0.105893
chrom	701825	702274	+	BB_0663	BB_0663	hypothetical_protein	Function_unknown	810.1	0.148741	0.0802654	1.85311	0.063866	0.110816
chrom	702283	702951	-	BB_0664	BB_0664	lipoprotein	Unclassified	693.187	-0.333608	0.157779	-2.11439	0.0344817	0.0689634
chrom	703009	703968	+	BB_0665	BB_0665	hypothetical_protein	Unclassified	2093.51	-0.0443539	0.0708758	-0.625798	0.531447	0.60612
chrom	703961	704959	+	BB_0666	BB_0666	N-acetylmuramoyl-L-alanine_amidase_domain-containing_protein	Cell_wall_membrane_biogenesis	1194.88	-0.127555	0.0699192	-1.82432	0.0681031	0.116949
chrom	704949	705500	+	BB_0667	BB_0667	hypothetical_protein	Unclassified	396.993	0.104287	0.137974	0.755845	0.449742	0.532648
chrom	705580	706605	+	BB_0668	BB_0668	flagellar_filament_outer_layer_protein	Unclassified	4673.26	0.571741	0.169396	3.37518	0.000737681	0.00341228
chrom	706673	709267	+	BB_0669	BB_0669	chemotaxis_protein_CheA	Cell_motility	7370	0.122889	0.0956911	1.28422	0.199064	0.277423
chrom	709274	710674	+	BB_0670	BB_0670	purine-binding_chemotaxis_protein	Cell_motility	3786.16	0.619646	0.124477	4.97802	6.42392e-07	2.01687e-05
chrom	710686	711171	+	BB_0671	BB_0671	chemotaxis_protein_CheX	Cell_motility	2064.44	0.771844	0.156176	4.94214	7.72706e-07	2.19588e-05
chrom	711211	711651	+	BB_0672	BB_0672	chemotaxis_protein_CheY	Signal_transduction_mechanisms	1028.43	0.464016	0.113508	4.08797	4.35172e-05	0.00039142
chrom	711692	712207	-	BB_0673	BB_0673	hypothetical_protein	Unclassified	107.959	-0.941091	0.256586	-3.66774	0.000244699	0.00150333
chrom	712204	713250	-	BB_0674	BB_0674	membrane_protein	Unclassified	476.57	-0.738325	0.241898	-3.05221	0.00227161	0.00787492
chrom	713244	714107	-	BB_0675	BB_0675	hypothetical_protein	Unclassified	924.229	-0.424349	0.14413	-2.9442	0.00323786	0.010523
chrom	714104	714766	-	BB_0676	BB_0676	phosphoglycolate_phosphatase	General_function_prediction_only	973.94	-0.258562	0.141615	-1.82581	0.0678789	0.116805
chrom	715009	716619	+	BB_0677	rbsA	sugar_ABC_transporter_ATP-binding_protein	Carbohydrate_transport_and_metabolism	4999.27	0.0404427	0.0948267	0.42649	0.669751	0.728408
chrom	716620	717771	+	BB_0678	BB_0678	sugar_ABC_transporter_permease	General_function_prediction_only	1814.23	0.059409	0.0734914	0.808381	0.418871	0.503614
chrom	717743	718669	+	BB_0679	BB_0679	ribose/galactose_ABC_transporter_permease	General_function_prediction_only	3788.51	0.218578	0.146793	1.48902	0.136483	0.204786
chrom	718827	721088	+	BB_0680	BB_0680	methyl-accepting_chemotaxis_protein	Cell_motility	8790.89	0.388546	0.118876	3.26849	0.00108124	0.00453384
chrom	721119	723020	+	BB_0681	BB_0681	methyl-accepting_chemotaxis_protein	Cell_motility	6346.56	0.402233	0.117213	3.43164	0.000599951	0.00298898
chrom	723063	724130	-	BB_0682	trmU	tRNA-specific_2-thiouridylase_MnmA	Translation_ribosomal_structure_and_biogenesis	1048.8	-0.435711	0.162679	-2.67835	0.00739863	0.0201165
chrom	724224	725447	+	BB_0683	BB_0683	3-hydroxy-3-methylglutaryl-CoA_synthase	Lipid_transport_and_metabolism	16839.2	1.31882	0.297953	4.42628	9.58708e-06	0.000123666
chrom	725431	726495	+	BB_0684	fni	isopentenyl-diphosphate_delta-isomerase	Unclassified	8296.99	1.11683	0.222605	5.01707	5.24666e-07	1.67893e-05
chrom	726458	727753	+	BB_0685	BB_0685	3-hydroxy-3-methylglutaryl-CoA_reductase	Lipid_transport_and_metabolism	2900.94	0.349296	0.090213	3.87191	0.000107986	0.000781259
chrom	727737	728675	+	BB_0686	mvaD	diphosphomevalonate_decarboxylase	Lipid_transport_and_metabolism	1334.52	0.406694	0.165031	2.46434	0.0137264	0.0331025
chrom	728666	729619	+	BB_0687	BB_0687	phosphomevalonate_kinase	Unclassified	2685.65	0.475764	0.162696	2.92425	0.00345291	0.0111134
chrom	729613	730506	+	BB_0688	mvk	mevalonate_kinase	Lipid_transport_and_metabolism	1057.22	-0.149357	0.120099	-1.24362	0.213641	0.291631
chrom	730515	730588	-	BB_t13	tRNA-Val-1	rna30_gene=tRNA-Val-1	Unclassified	0.0647161	0	5.2679	0	1	NA
chrom	730632	731099	-	BB_0689	BB_0689	hypothetical_protein	Function_unknown	464.888	-0.585098	0.210242	-2.78298	0.0053862	0.0158873
chrom	731184	731720	+	BB_0690	napA	neutrophil_activating_protein_A_(napA)	Replication_recombination_and_repair	4864.31	2.02214	0.313651	6.44712	1.13996e-10	4.43313e-08
chrom	731794	733803	+	BB_0691	fusA	elongation_factor_G	Translation_ribosomal_structure_and_biogenesis	25803	1.5239	0.291855	5.22142	1.77556e-07	7.38633e-06
chrom	734081	735289	+	BB_0693	BB_0693	xylose_operon_regulatory_protein	Transcription	2809.08	0.690113	0.152455	4.52666	5.99243e-06	8.97153e-05
chrom	735352	736686	+	BB_0694	ffh	signal_recognition_particle_protein	Cell_motility	22029.9	1.25558	0.268399	4.67802	2.89659e-06	5.54015e-05
chrom	736699	736959	+	BB_0695	rpsP	30S_ribosomal_protein_S16	Translation_ribosomal_structure_and_biogenesis	6391.08	1.45542	0.33375	4.36081	1.29583e-05	0.000150788
chrom	736960	737208	+	BB_0696	BB_0696	hypothetical_protein	General_function_prediction_only	1142.58	0.887523	0.275836	3.21758	0.00129277	0.00519154
chrom	737212	737712	+	BB_0697	rimM	ribosome_maturation_factor_RimM	Translation_ribosomal_structure_and_biogenesis	1494.09	1.17673	0.328268	3.58467	0.000337503	0.00194327
chrom	737709	738428	+	BB_0698	trmD	tRNA_(guanine-N(1)-)-methyltransferase	Translation_ribosomal_structure_and_biogenesis	8514.92	1.1336	0.269187	4.21121	2.54005e-05	0.000258835
chrom	738406	738771	+	BB_0699	rplS	50S_ribosomal_protein_L19	Translation_ribosomal_structure_and_biogenesis	4511.1	1.43156	0.289465	4.94554	7.59332e-07	2.19588e-05
chrom	739144	739683	+	BB_0701	BB_0701	hypothetical_protein	Unclassified	344.571	-0.23524	0.138963	-1.69282	0.0904889	0.147044
chrom	739685	740176	+	BB_0702	coaD	phosphopantetheine_adenylyltransferase	Coenzyme_transport_and_metabolism	852.176	0.407182	0.137904	2.95266	0.00315053	0.0102794
chrom	740240	740422	+	BB_0703	rpmF	50S_ribosomal_protein_L32	Translation_ribosomal_structure_and_biogenesis	229.955	0.880604	0.196272	4.48665	7.23509e-06	0.000102027
chrom	740446	740688	+	BB_0704	acpP	acyl_carrier_protein	Lipid_transport_and_metabolism	1385.46	1.20613	0.273837	4.40457	1.05996e-05	0.000132615
chrom	740688	741425	+	BB_0705	rnc	ribonuclease_III	Transcription	6521.61	0.86964	0.244929	3.55058	0.000384382	0.00217948
chrom	741396	742628	-	BB_0706	BB_0706	polynucleotide_adenylyltransferase	Translation_ribosomal_structure_and_biogenesis	498.958	-0.864922	0.237744	-3.63805	0.000274714	0.00165625
chrom	742744	744516	+	BB_0707	BB_0707	hypothetical_protein	Unclassified	2560.07	-0.00148126	0.0764752	-0.0193691	0.984547	0.989961
chrom	744522	744845	+	BB_0708	BB_0708	hypothetical_protein	Unclassified	128.865	-0.334789	0.160987	-2.07961	0.0375615	0.0735488
chrom	744933	745006	+	BB_t14	tRNA-Thr-2	rna31_gene=tRNA-Thr-2	Unclassified	0	NA	NA	NA	NA	NA
chrom	745013	745094	+	BB_t29	BB_t29	rna32_gene=BB_t29	Unclassified	0.446549	0.660346	3.13012	0.210965	0.832915	0.871679
chrom	745302	746333	+	BB_0709	BB_0709	hypothetical_protein	General_function_prediction_only	1391.93	0.0375864	0.0544741	0.689986	0.490203	0.569622
chrom	748123	750018	+	BB_0712	BB_0712	RNA_polymerase_sigma_factor_RpoD	Transcription	13611.5	0.668098	0.183403	3.64279	0.000269695	0.0016319
chrom	750031	750789	+	BB_0713	BB_0713	hypothetical_protein	General_function_prediction_only	2504.97	0.886786	0.170109	5.21304	1.85769e-07	7.53949e-06
chrom	750818	751164	+	rnaseP	rnaseP	rnaseP	Unclassified	26.0626	2.42492	0.732791	3.30916	0.000935758	0.00410844
chrom	751191	752159	+	BB_0714	BB_0714	hypothetical_protein	General_function_prediction_only	902.955	-0.167705	0.0660282	-2.5399	0.0110885	0.0279522
chrom	752170	753219	+	BB_0715	BB_0715	cell_division_protein_FtsA	Unclassified	10405.8	0.88446	0.290224	3.04751	0.00230749	0.00798267
chrom	753292	754068	+	BB_0716	mreC	rod_shape-determining_protein_MreC	Cell_wall_membrane_biogenesis	1956.33	0.17811	0.0757714	2.35062	0.018742	0.0426631
chrom	754068	754550	+	BB_0717	BB_0717	integral_membrane_protein	Cell_wall_membrane_biogenesis	172.791	-0.112118	0.190213	-0.589433	0.555571	0.628037
chrom	754637	756349	+	BB_0718	BB_0718	penicillin-binding_protein	Cell_wall_membrane_biogenesis	5373.81	0.0424023	0.0764155	0.554892	0.578969	0.649194
chrom	756354	757670	+	BB_0719	mrdB	rod_shape-determining_protein_RodA	Unclassified	1945.65	0.00766738	0.13038	0.0588081	0.953105	0.969314
chrom	757836	759581	+	BB_0720	thrS	threonine--tRNA_ligase	Translation_ribosomal_structure_and_biogenesis	7909.4	0.235413	0.110696	2.12666	0.0334487	0.0674651
chrom	759586	760215	+	BB_0721	pgsA	CDP-diacylglycerol--glycerol-3-phosphate_3-phosphatidyltransferase	Lipid_transport_and_metabolism	409.868	-0.178853	0.130818	-1.36719	0.171565	0.245473
chrom	760226	761647	+	BB_0722	BB_0722	hypothetical_protein	Unclassified	1075.2	-0.289073	0.0918096	-3.14861	0.00164049	0.00625492
chrom	761621	762154	-	BB_0723	BB_0723	adenylyl_cyclase	Nucleotide_transport_and_metabolism	92.3289	-0.955544	0.32375	-2.95148	0.00316251	0.0102983
chrom	762251	763573	+	BB_0724	BB_0724	potassium_transporter	Inorganic_ion_transport_and_metabolism	4863.71	0.711437	0.197817	3.59644	0.000322601	0.00187041
chrom	763579	764361	+	BB_0725	BB_0725	lectin	Inorganic_ion_transport_and_metabolism	1598.03	0.27236	0.114456	2.37961	0.0173309	0.0397584
chrom	764371	765342	+	BB_0726	BB_0726	ATP-binding_protein	Unclassified	2885.21	0.856308	0.165575	5.17173	2.31941e-07	9.18929e-06
chrom	765373	766716	+	BB_0727	BB_0727	phosphofructokinase	Carbohydrate_transport_and_metabolism	12772	1.18265	0.240151	4.9246	8.45314e-07	2.26871e-05
chrom	766733	768064	-	BB_0728	cdr	CoA-disulfide_reductase	General_function_prediction_only	1870.8	-0.445876	0.163369	-2.72925	0.00634784	0.0177469
chrom	768079	769470	-	BB_0729	BB_0729	dicarboxylate/amino_acid:cation_symporter	General_function_prediction_only	1803.09	-0.40769	0.194691	-2.09403	0.0362569	0.0713173
chrom	769547	771139	-	BB_0730	pgi	glucose-6-phosphate_isomerase	Carbohydrate_transport_and_metabolism	3167.07	-0.0758765	0.1075	-0.705828	0.480295	0.560064
chrom	771162	771563	-	BB_0731	BB_0731	hypothetical_protein	Transcription	1114.52	-0.11814	0.262672	-0.449764	0.65288	0.712389
chrom	771570	774368	-	BB_0732	BB_0732	penicillin-binding_protein	Cell_wall_membrane_biogenesis	8110.79	-0.209714	0.0872871	-2.40258	0.01628	0.0379944
chrom	774677	775462	+	BB_0733	BB_0733	hypothetical_protein	Unclassified	1724.72	0.0249649	0.101432	0.246123	0.805587	0.851109
chrom	775666	776679	-	BB_0734	BB_0734	Sua5/YciO/YrdC/YwlC_family_protein	Translation_ribosomal_structure_and_biogenesis	1505.22	-0.154904	0.147793	-1.04811	0.294587	0.382067
chrom	776785	777573	+	BB_0735	BB_0735	rare_lipoprotein_A	Cell_wall_membrane_biogenesis	4794.99	1.12358	0.283925	3.95733	7.57911e-05	0.000603428
chrom	777765	778754	+	BB_0737	BB_0737	tRNA-dihydrouridine_synthase	General_function_prediction_only	1656.25	0.0410861	0.088991	0.461688	0.644305	0.705303
chrom	778758	781385	+	BB_0738	valS	valine--tRNA_ligase	Translation_ribosomal_structure_and_biogenesis	8340.84	0.141034	0.109816	1.28427	0.199047	0.277423
chrom	781486	782073	-	BB_0739	BB_0739	hypothetical_protein	Unclassified	226.192	0.0342772	0.221347	0.154858	0.876934	0.907473
chrom	782152	782829	-	BB_0740	BB_0740	hypothetical_protein	Secondary_metabolites_biosynthesis_transport_and_catabolism	295.346	-0.711745	0.183153	-3.88607	0.000101881	0.000750135
chrom	782976	783248	-	BB_0741	groS	chaperonin_GroS	Posttranslational_modification_protein_turnover_chaperones	1429.57	2.04761	0.450105	4.54919	5.3853e-06	8.37489e-05
chrom	783390	785021	+	BB_0742	BB_0742	ABC_transporter_ATP-binding_protein	General_function_prediction_only	5361.63	0.214613	0.103204	2.07952	0.03757	0.0735488
chrom	785057	786754	+	BB_0743	BB_0743	hypothetical_protein	Function_unknown	3759.35	0.168131	0.113574	1.48036	0.138776	0.207478
chrom	786860	788962	+	BB_0744	p83/100	p83/100_antigen	Unclassified	19644.6	1.15578	0.259431	4.45505	8.38734e-06	0.000115343
chrom	789047	789119	-	BB_t15	tRNA-Pro-1	rna33_gene=tRNA-Pro-1	Unclassified	0	NA	NA	NA	NA	NA
chrom	789127	789200	-	BB_t16	tRNA-Arg-3	rna34_gene=tRNA-Arg-3	Unclassified	0.165325	0	5.2679	0	1	NA
chrom	789303	789938	+	BB_0745	BB_0745	endonuclease_III	Replication_recombination_and_repair	488.571	-0.349884	0.145756	-2.40048	0.0163735	0.0381057
chrom	789947	790807	-	BB_0746	BB_0746	oligopeptide_ABC_transporter_permease	Unclassified	662.854	-0.802206	0.204353	-3.92559	8.65157e-05	0.000679067
chrom	790807	791787	-	BB_0747	BB_0747	oligopeptide_ABC_transporter_permease	Unclassified	645.102	-0.397094	0.0879293	-4.51606	6.30003e-06	9.27721e-05
chrom	791794	792252	-	BB_0748	BB_0748	hypothetical_protein	Posttranslational_modification_protein_turnover_chaperones	498.319	-0.258904	0.137797	-1.87888	0.0602605	0.105893
chrom	792351	793625	+	BB_0749	BB_0749	hypothetical_protein	Unclassified	5147.6	0.815384	0.205646	3.96499	7.33993e-05	0.000592895
chrom	793842	794855	-	BB_0751	BB_0751	hypothetical_protein	Unclassified	1162.72	0.289683	0.107601	2.69219	0.00709849	0.0195238
chrom	794875	796383	-	BB_0752	BB_0752	hypothetical_protein	Function_unknown	2289.54	-0.0149154	0.106739	-0.139737	0.888868	0.914704
chrom	796388	797122	-	BB_0753	BB_0753	hypothetical_protein	General_function_prediction_only	867.532	0.176739	0.163614	1.08022	0.280044	0.365199
chrom	797119	798048	-	BB_0754	BB_0754	ABC_transporter_ATP-binding_protein	Secondary_metabolites_biosynthesis_transport_and_catabolism	1014.08	0.0100497	0.114622	0.0876764	0.930134	0.948953
chrom	798057	799016	-	BB_0755	rnz	ribonuclease_Z	General_function_prediction_only	2227.42	0.203607	0.0798226	2.55075	0.0107491	0.0271833
chrom	799208	800275	-	BB_0756	BB_0756	hypothetical_protein	Unclassified	586.151	-0.450861	0.145704	-3.09437	0.00197231	0.00716577
chrom	800476	801072	+	BB_0757	clpP	ATP-dependent_Clp_protease_proteolytic_subunit	Cell_motility	1642.65	0.354433	0.134909	2.62719	0.00860923	0.0225335
chrom	801119	801778	+	BB_0758	BB_0758	hypothetical_protein	Unclassified	220.964	-0.843732	0.195361	-4.31883	1.56859e-05	0.00018001
chrom	801846	801928	+	BB_t17	tRNA-Leu-4	rna35_gene=tRNA-Leu-4	Unclassified	0.0704998	1.57124	5.2679	0.298266	0.7655	NA
chrom	801941	802798	-	BB_0759	BB_0759	membrane_protein	Function_unknown	210.34	-0.911861	0.266442	-3.42237	0.000620787	0.00304717
chrom	802838	803167	-	BB_0760	BB_0760	protein_Gp37	General_function_prediction_only	220.992	-0.356966	0.148266	-2.4076	0.0160576	0.0376867
chrom	803278	804165	+	BB_0761	BB_0761	peptidoglycan-binding_protein	Cell_wall_membrane_biogenesis	653.519	-0.457666	0.151148	-3.02793	0.00246234	0.00832792
chrom	804417	805772	-	BB_0763	BB_0763	acetoacetate_metabolism_regulatory_protein_AtoC	Signal_transduction_mechanisms	2051.33	-0.0116826	0.0786157	-0.148604	0.881866	0.910314
chrom	805775	806923	-	BB_0764	BB_0764	sensory_transduction_histidine_kinase	Signal_transduction_mechanisms	782.738	-0.475184	0.17379	-2.73424	0.00625244	0.0175768
chrom	806920	807966	-	BB_0765	BB_0765	hypothetical_protein	Replication_recombination_and_repair	576.784	-0.711015	0.209063	-3.40096	0.000671501	0.00320166
chrom	807976	808464	-	BB_0766	cvpA	colicin_V_production_protein	General_function_prediction_only	269.36	-0.506868	0.201472	-2.51583	0.0118753	0.0293619
chrom	808461	809552	-	BB_0767	murG	UDP-N-acetylglucosamine--N-acetylmuramyl-(pentapeptide)_pyrophosphoryl-undecaprenol_N-acetylglucosamine_transferase	Cell_wall_membrane_biogenesis	1067.93	-0.497086	0.161693	-3.07426	0.00211028	0.00743962
chrom	809701	810495	-	BB_0768	BB_0768	pyridoxal_kinase	Coenzyme_transport_and_metabolism	1066	0.0960993	0.0885058	1.0858	0.277569	0.362255
chrom	810470	811510	-	BB_0769	BB_0769	tRNA_N6-adenosine_threonylcarbamoyltransferase	Posttranslational_modification_protein_turnover_chaperones	1830	-0.154624	0.0939001	-1.64669	0.0996226	0.158786
chrom	811507	812388	-	BB_0770	BB_0770	divergent_polysaccharide_deacetylase_superfamily_protein	Function_unknown	1241.41	-0.153887	0.0683023	-2.25303	0.0242573	0.0521501
chrom	812439	813239	-	BB_0771	rpoS	RNA_polymerase_sigma_factor	Transcription	799.513	-0.322431	0.151997	-2.12129	0.0338974	0.0681183
chrom	813386	813706	-	BB_0771a	BB_0771a	hypothetical_protein	Unclassified	203.308	-0.595317	0.141428	-4.20932	2.56139e-05	0.000258835
chrom	813690	814697	-	BB_0772	BB_0772	flagellar_basal_body_P-ring_protein	Cell_motility	1143.62	-0.140101	0.120221	-1.16536	0.243874	0.328589
chrom	814868	815302	-	BB_0773	BB_0773	hypothetical_protein	Unclassified	181.331	-0.899017	0.251	-3.58174	0.000341308	0.0019584
chrom	815502	816299	-	BB_0774	flgG	flagellar_basal_body_rod_protein_FlgG	Cell_motility	5485.39	0.92522	0.24676	3.74947	0.000177211	0.00117495
chrom	816312	817160	-	BB_0775	BB_0775	flagellar_hook-basal_body_complex_protein	Cell_motility	4850.89	0.970071	0.209825	4.62324	3.77784e-06	6.54274e-05
chrom	817396	817956	+	BB_0776	BB_0776	hypothetical_protein	Unclassified	4911.8	1.69257	0.261772	6.46582	1.00749e-10	4.43313e-08
chrom	818018	818548	+	BB_0777	apt	adenine_phosphoribosyltransferase	Nucleotide_transport_and_metabolism	2990.71	1.23815	0.266578	4.64459	3.40745e-06	6.28609e-05
chrom	818605	818916	+	BB_0778	rplU	50S_ribosomal_protein_L21	Translation_ribosomal_structure_and_biogenesis	1614.33	1.71844	0.347505	4.9451	7.61055e-07	2.19588e-05
chrom	818922	819242	+	BB_0779	BB_0779	hypothetical_protein	Translation_ribosomal_structure_and_biogenesis	1371.36	1.52489	0.287683	5.30057	1.15441e-07	6.00293e-06
chrom	819242	819487	+	BB_0780	rpmA	50S_ribosomal_protein_L27	Translation_ribosomal_structure_and_biogenesis	1555.35	1.82402	0.340468	5.35739	8.44334e-08	5.11818e-06
chrom	819542	820528	+	BB_0781	BB_0781	GTPase_Obg	General_function_prediction_only	9493.4	1.5314	0.255789	5.98696	2.13797e-09	2.96465e-07
chrom	820607	821188	+	BB_0782	nadD	nicotinate-nucleotide_adenylyltransferase	Coenzyme_transport_and_metabolism	370.958	-0.31799	0.132979	-2.39129	0.0167894	0.0387484
chrom	821185	822369	+	BB_0783	BB_0783	hypothetical_protein	Transcription	1156.22	-0.0782828	0.109629	-0.714072	0.475183	0.556442
chrom	822344	822694	+	BB_0784	BB_0784	ribosomal_silencing_factor_RsfS	Function_unknown	193.745	-0.0678503	0.137046	-0.495093	0.620535	0.686531
chrom	822810	823103	+	BB_0785	BB_0785	septation_protein_SpoVG	Cell_wall_membrane_biogenesis	1745.63	1.37845	0.279877	4.9252	8.42755e-07	2.26871e-05
chrom	823168	823239	+	BB_t18	tRNA-Gln-1	rna36_gene=tRNA-Gln-1	Unclassified	0.0535123	1.57124	5.2679	0.298266	0.7655	NA
chrom	823263	823811	+	BB_0786	BB_0786	50S_ribosomal_protein_L25/general_stress_protein_Ctc	Translation_ribosomal_structure_and_biogenesis	4113.08	1.30287	0.348401	3.73958	0.00018433	0.00120689
chrom	823816	824382	+	BB_0787	pth	peptidyl-tRNA_hydrolase	Translation_ribosomal_structure_and_biogenesis	1771.21	0.933162	0.245621	3.79919	0.000145169	0.000998188
chrom	824382	825704	+	BB_0788	tilS	tRNA(Ile)-lysidine_synthase	Unclassified	2202.71	0.368294	0.114196	3.22511	0.00125923	0.00511062
chrom	825701	827620	+	BB_0789	BB_0789	ATP-dependent_zinc_metalloprotease_FtsH	Posttranslational_modification_protein_turnover_chaperones	34830.5	1.20898	0.272392	4.43839	9.06353e-06	0.000119696
chrom	827631	829112	+	BB_0790	BB_0790	hypothetical_protein	Unclassified	1106.29	-0.143344	0.0762937	-1.87884	0.0602666	0.105893
chrom	829218	830321	+	BB_0791	BB_0791	thymidine_kinase	Nucleotide_transport_and_metabolism	1970.96	0.0659784	0.0837788	0.787531	0.430971	0.514814
chrom	830318	830941	-	BB_0792	BB_0792	hypothetical_protein	Unclassified	282.061	-0.754685	0.233851	-3.2272	0.00125007	0.00508584
chrom	830955	831563	-	BB_0793	tmk	thymidylate_kinase	Nucleotide_transport_and_metabolism	604.968	-0.573341	0.162854	-3.52059	0.000430585	0.00235384
chrom	831646	836043	+	BB_0794	BB_0794	hypothetical_protein	Unclassified	8641.77	0.349316	0.138627	2.51982	0.0117414	0.0291608
chrom	836061	838526	+	BB_0795	BB_0795	outer_membrane_protein	Cell_wall_membrane_biogenesis	12362.8	0.667676	0.185937	3.59087	0.000329576	0.00190421
chrom	838547	839080	+	BB_0796	BB_0796	hypothetical_protein	Cell_wall_membrane_biogenesis	357.246	-0.0971964	0.155711	-0.62421	0.53249	0.606893
chrom	839244	841832	+	BB_0797	mutS	DNA_mismatch_repair_protein_MutS	Replication_recombination_and_repair	4252.14	0.0166175	0.0993117	0.167326	0.867113	0.898989
chrom	841834	842451	+	BB_0798	BB_0798	competence_protein_F	General_function_prediction_only	290.795	-0.433227	0.140322	-3.08737	0.00201935	0.00728894
chrom	842501	842989	+	BB_0799	BB_0799	hypothetical_protein	Function_unknown	831.937	0.437002	0.209039	2.09053	0.0365704	0.0717607
chrom	843003	844451	+	BB_0800	BB_0800	transcription_termination/antitermination_protein_NusA	Transcription	11200.3	0.933841	0.221875	4.20886	2.56658e-05	0.000258835
chrom	844454	847102	+	BB_0801	BB_0801	translation_initiation_factor_IF-2	Translation_ribosomal_structure_and_biogenesis	27989.9	0.96192	0.25687	3.74477	0.00018056	0.00119227
chrom	847126	847488	+	BB_0802	rbfA	ribosome-binding_factor_A	Translation_ribosomal_structure_and_biogenesis	1499.53	1.50855	0.427537	3.52847	0.000417967	0.00231832
chrom	847491	848339	+	BB_0803	truB	tRNA_pseudouridine_synthase_B	Translation_ribosomal_structure_and_biogenesis	1463.15	0.35648	0.106829	3.33693	0.000847085	0.00378911
chrom	848538	848804	+	BB_0804	rpsO	30S_ribosomal_protein_S15	Translation_ribosomal_structure_and_biogenesis	1320.24	0.966213	0.313314	3.08385	0.00204338	0.00732799
chrom	848837	850987	+	BB_0805	BB_0805	polyribonucleotide_nucleotidyltransferase	Translation_ribosomal_structure_and_biogenesis	56748	1.47112	0.30575	4.8115	1.49801e-06	3.4443e-05
chrom	850994	852514	+	BB_0806	BB_0806	lipoprotein	Unclassified	2482.28	0.326363	0.133685	2.44129	0.0146349	0.034889
chrom	852489	853778	+	BB_0807	BB_0807	integral_membrane_protein	General_function_prediction_only	996.067	-0.218442	0.117675	-1.85632	0.0634082	0.110137
chrom	853775	854842	+	BB_0808	BB_0808	hypothetical_protein	General_function_prediction_only	1294.68	-0.0907571	0.107177	-0.8468	0.397106	0.481622
chrom	854869	855996	+	BB_0809	tgt	queuine_tRNA-ribosyltransferase	Translation_ribosomal_structure_and_biogenesis	3021.27	0.226953	0.0738093	3.07485	0.00210606	0.00743962
chrom	855989	857509	+	BB_0810	mviN	integral_membrane_protein_MviN	General_function_prediction_only	2290.91	0.0523392	0.0852201	0.614165	0.539107	0.612755
chrom	857506	858915	+	BB_0811	BB_0811	hypothetical_protein	Unclassified	3163.92	0.376268	0.118864	3.16553	0.001548	0.0059765
chrom	858939	860111	-	BB_0812	coaBC	bifunctional_phosphopantothenoylcysteine_decarboxylase/phosphopantothenate--cysteine_ligase	Coenzyme_transport_and_metabolism	955.771	-0.223898	0.101913	-2.19695	0.0280237	0.059177
chrom	860440	861774	+	BB_0814	panF	sodium/panthothenate_symporter	Unclassified	2788.45	0.508931	0.158433	3.21227	0.0013169	0.00523211
chrom	862699	863646	+	BB_0816	BB_0816	hypothetical_protein	Secondary_metabolites_biosynthesis_transport_and_catabolism	2498.45	0.54123	0.199538	2.71242	0.00667941	0.0184934
chrom	863636	865042	+	BB_0817	murC	UDP-N-acetylmuramate--L-alanine_ligase	Cell_wall_membrane_biogenesis	2033.01	0.316881	0.114052	2.77839	0.00546294	0.0159479
chrom	865053	865919	+	BB_0818	BB_0818	hypothetical_protein	Function_unknown	3945.13	0.707484	0.245554	2.88118	0.00396195	0.0123228
chrom	865916	866458	+	BB_0819	BB_0819	cytidylate_kinase	Nucleotide_transport_and_metabolism	1468.96	0.541401	0.205224	2.6381	0.00833727	0.0222327
chrom	866494	866694	+	BB_0820	rpoZ	DNA-directed_RNA_polymerase_subunit_omega	Transcription	153.773	0.73142	0.227893	3.20949	0.00132969	0.0052681
chrom	866681	867601	+	BB_0821	miaA	tRNA_dimethylallyltransferase	Translation_ribosomal_structure_and_biogenesis	1457.97	0.435832	0.157731	2.76313	0.00572496	0.0164328
chrom	867743	868114	-	BB_0823	BB_0823	lipoprotein	Unclassified	293.906	-0.846819	0.23294	-3.63535	0.000277602	0.00166762
chrom	868195	868740	+	BB_0824	BB_0824	hypothetical_protein	Unclassified	2196.71	0.762339	0.208073	3.66381	0.000248496	0.00152021
chrom	868733	869380	-	BB_0825	BB_0825	hypothetical_protein	Unclassified	649.71	-0.249601	0.122316	-2.04063	0.0412879	0.0787414
chrom	869508	870023	-	BB_0826	BB_0826	hypothetical_protein	Unclassified	47.1899	-0.984078	0.355252	-2.77009	0.00560414	0.0161897
chrom	870112	872583	-	BB_0827	BB_0827	ATP-dependent_helicase	Replication_recombination_and_repair	4306.75	0.00480689	0.083635	0.0574746	0.954167	0.969314
chrom	872586	875132	-	BB_0828	topA	DNA_topoisomerase_I	General_function_prediction_only	2844.23	-0.370674	0.140958	-2.62967	0.0085467	0.0225027
chrom	875207	876448	+	BB_0829	BB_0829	exonuclease_SbcD	Replication_recombination_and_repair	2412.38	0.0631429	0.0864287	0.730578	0.465037	0.54687
chrom	876492	879281	+	BB_0830	BB_0830	exonuclease_SbcC	Replication_recombination_and_repair	3349.36	-0.27729	0.127961	-2.16699	0.0302355	0.0627331
chrom	879315	880250	+	BB_0831	BB_0831	xylose_operon_regulatory_protein	Transcription	4481.71	0.800818	0.229269	3.49293	0.000477759	0.00254805
chrom	880267	881091	-	BB_0832	BB_0832	lipoprotein	Unclassified	696.59	-0.711294	0.221439	-3.21215	0.00131746	0.00523211
chrom	881085	884213	-	BB_0833	ileS	isoleucine--tRNA_ligase	Translation_ribosomal_structure_and_biogenesis	5692.13	0.128257	0.116685	1.09917	0.271693	0.356262
chrom	884228	886447	-	BB_0834	BB_0834	ATP-dependent_Clp_protease_subunit_C	Posttranslational_modification_protein_turnover_chaperones	2933.36	0.00212686	0.0710933	0.0299164	0.976134	0.986209
chrom	886470	888179	-	BB_0835	BB_0835	phosphomannomutase	Carbohydrate_transport_and_metabolism	1734.03	-0.571721	0.157514	-3.62964	0.000283816	0.00169273
chrom	888312	890318	+	BB_0836	uvrB	excinuclease_ABC_subunit_B	Replication_recombination_and_repair	4998.64	0.279299	0.0771603	3.61972	0.000294921	0.00174644
chrom	890322	893174	+	BB_0837	uvrA	excinuclease_ABC_subunit_A	Replication_recombination_and_repair	7760.76	0.50653	0.109154	4.64051	3.47548e-06	6.28609e-05
chrom	893129	896569	+	BB_0838	BB_0838	hypothetical_protein	Cell_wall_membrane_biogenesis	4504.69	-0.122296	0.119783	-1.02098	0.307265	0.394656
chrom	896579	897127	-	BB_0838a	BB_0838a	hypothetical_protein	Unclassified	183.536	-0.855897	0.237408	-3.60517	0.000311954	0.00183425
chrom	897096	897695	-	BB_0839	BB_0839	hypothetical_protein	Unclassified	603.737	-0.0210623	0.0946833	-0.22245	0.823964	0.865072
chrom	897704	899320	-	BB_0840	BB_0840	lipoprotein	Unclassified	2006.77	-0.227192	0.147045	-1.54505	0.122335	0.186929
chrom	899499	900731	+	BB_0841	arcA	arginine_deiminase	Unclassified	6282.99	1.26255	0.229404	5.50362	3.72069e-08	2.57968e-06
chrom	900799	901782	+	BB_0842	argF	ornithine_carbamoyltransferase	Unclassified	9818.31	1.04942	0.263941	3.97599	7.00884e-05	0.000571701
chrom	901834	903258	+	BB_0843	BB_0843	arginine-ornithine_antiporter	Function_unknown	6655.09	0.986735	0.171134	5.76587	8.12389e-09	9.01211e-07
chrom	903929	904900	-	BB_0844	BB_0844	lipoprotein	Unclassified	1663.16	-0.437703	0.111425	-3.92821	8.55799e-05	0.000674905
chrom	908407	909591	+	BB_0852	BB_0852	hypothetical_protein	Replication_recombination_and_repair	2146.76	0.0173688	0.123502	0.140636	0.888158	0.914538
cp26	46	324	+	BB_B01	BB_B01	acylphosphatase	Unclassified	248.017	0.0279159	0.11617	0.240302	0.810096	0.854788
cp26	308	751	-	BB_B02	BB_B02	hypothetical_protein	Unclassified	757.688	0.00220385	0.141925	0.0155283	0.987611	0.991783
cp26	837	2186	-	BB_B03	BB_B03	telomere_resolvase_ResT	Unclassified	1710.73	-0.26751	0.140284	-1.90691	0.0565316	0.100716
cp26	2476	3798	-	BB_B04	BB_B04	chitibiose_transporter_protein_ChbC	Carbohydrate_transport_and_metabolism	5516.06	0.503599	0.110412	4.56109	5.08882e-06	8.06457e-05
cp26	4084	4431	+	BB_B05	BB_B05	chitibiose_transporter_protein_ChbA	Carbohydrate_transport_and_metabolism	1231.7	0.109555	0.087026	1.25888	0.208074	0.285673
cp26	4482	4757	+	BB_B06	BB_B06	chitibiose_transporter_protein_ChbB	Carbohydrate_transport_and_metabolism	459.64	-0.169387	0.152784	-1.10867	0.267573	0.351969
cp26	4769	5866	+	BB_B07	BB_B07	alpha3-beta1_integrin-binding_protein	Function_unknown	2826.63	-0.244767	0.168007	-1.45689	0.145147	0.21488
cp26	6677	7714	+	BB_B09	BB_B09	lipoprotein	Unclassified	1356.13	-0.197547	0.138842	-1.42282	0.15479	0.225938
cp26	7836	8765	+	BB_B10	BB_B10	hypothetical_protein	Unclassified	1099.26	0.0944429	0.165153	0.571852	0.567422	0.639263
cp26	9275	10036	+	BB_B12	BB_B12	PF-32_protein	Unclassified	1395.14	0.00378845	0.108584	0.0348896	0.972168	0.983396
cp26	10104	10652	+	BB_B13	BB_B13	plasmid_partition_protein	Unclassified	207.954	-0.526095	0.240402	-2.1884	0.0286408	0.0599475
cp26	10920	11417	-	BB_B14	BB_B14	hypothetical_protein	Unclassified	885.341	-0.208779	0.160098	-1.30407	0.192209	0.270359
cp26	12014	13606	+	BB_B16	BB_B16	oligopeptide_ABC_transporter_OppAIV	Inorganic_ion_transport_and_metabolism	10861.4	0.937242	0.186116	5.03581	4.75837e-07	1.56494e-05
cp26	13893	15107	-	BB_B17	BB_B17	inosine_5-monophosphate_dehydrogenase	Nucleotide_transport_and_metabolism	9390.11	0.65976	0.210829	3.12936	0.0017519	0.00650704
cp26	15132	16667	-	BB_B18	guaA	GMP_synthase	Nucleotide_transport_and_metabolism	9653.02	0.886124	0.22375	3.96033	7.48477e-05	0.000598782
cp26	16903	17535	+	BB_B19	BB_B19	outer_surface_protein_C	Unclassified	5655.2	1.18378	0.224811	5.26564	1.39704e-07	6.45742e-06
cp26	17966	19321	-	BB_B22	BB_B22	guanine/xanthine_permease	General_function_prediction_only	11233.7	1.17021	0.203631	5.7467	9.10031e-09	9.46433e-07
cp26	19431	20786	-	BB_B23	BB_B23	guanine/xanthine_permease	General_function_prediction_only	4319.25	0.132074	0.074075	1.78297	0.0745913	0.126912
cp26	20858	21364	-	BB_B24	BB_B24	hypothetical_protein	Unclassified	420.634	0.143808	0.20339	0.707054	0.479533	0.559567
cp26	21339	21833	-	BB_B25	BB_B25	hypothetical_protein	Unclassified	321.024	-0.354908	0.176609	-2.00957	0.0444766	0.0837206
cp26	21898	22593	+	BB_B26	BB_B26	hypothetical_protein	Unclassified	578.084	-0.587463	0.190191	-3.0888	0.00200967	0.0072801
cp26	22603	23154	-	BB_B27	BB_B27	lipoprotein	Unclassified	244.526	-0.744875	0.236269	-3.15266	0.0016179	0.00620318
cp26	23255	24499	+	BB_B28	BB_B28	hypothetical_protein	General_function_prediction_only	805.749	-0.459606	0.15758	-2.91665	0.00353808	0.0113437
cp26	24825	26453	+	BB_B29	BB_B29	PTS_system_transporter_subunit_IIBC	Carbohydrate_transport_and_metabolism	97132.5	2.16579	0.300364	7.21055	5.57267e-13	9.27292e-10
cp32-1	66	1289	+	BB_P01	BB_P01	phage_portal_protein	Unclassified	3835.44	-0.19856	0.112294	-1.76821	0.0770265	0.130124
cp32-1	1306	1998	+	BB_P02	BB_P02	hypothetical_protein	Unclassified	2225.25	-0.0482921	0.157344	-0.30692	0.758904	0.808831
cp32-1	2011	2568	+	BB_P03	BB_P03	hypothetical_protein	Unclassified	2046.93	-0.192474	0.172537	-1.11555	0.264615	0.34946
cp32-1	2575	3339	+	BB_P04	BB_P04	hypothetical_protein	Unclassified	1908.35	-0.337618	0.263693	-1.28034	0.200424	0.279085
cp32-1	3963	4922	+	BB_P06	BB_P06	hypothetical_protein	Unclassified	2589.09	-0.615466	0.288821	-2.13096	0.0330925	0.0671431
cp32-1	4942	5397	+	BB_P07	BB_P07	hypothetical_protein	Unclassified	1034.5	-0.51655	0.264777	-1.95089	0.0510703	0.0936621
cp32-1	5397	5780	+	BB_P08	BB_P08	hypothetical_protein	Unclassified	587.56	-0.639737	0.343784	-1.86087	0.0627626	0.109358
cp32-1	5768	6157	+	BB_P09	BB_P09	hypothetical_protein	Unclassified	603.582	-0.57128	0.210586	-2.71282	0.0066714	0.0184934
cp32-1	6154	6720	+	BB_P10	BB_P10	hypothetical_protein	Unclassified	630.174	-0.518709	0.186383	-2.78302	0.00538548	0.0158873
cp32-1	6701	7813	+	BB_P11	BB_P11	hypothetical_protein	Unclassified	3498.86	-0.51697	0.228033	-2.26709	0.0233849	0.0506673
cp32-1	7828	8256	+	BB_P12	BB_P12	hypothetical_protein	Unclassified	1744.9	-0.467447	0.22323	-2.09401	0.0362587	0.0713173
cp32-1	8272	8727	+	BB_P13	BB_P13	hypothetical_protein	Unclassified	847.355	-0.725011	0.212153	-3.4174	0.000632221	0.00308509
cp32-1	8724	8960	+	BB_P14	BB_P14	hypothetical_protein	Unclassified	145.347	-0.717554	0.332887	-2.15555	0.031119	0.0642458
cp32-1	8968	10242	+	BB_P15	BB_P15	hypothetical_protein	Inorganic_ion_transport_and_metabolism	4420.08	-0.414162	0.21587	-1.91857	0.0550383	0.0990094
cp32-1	10265	10948	+	BB_P16	BB_P16	hypothetical_protein	Unclassified	1245.31	-0.561938	0.216421	-2.5965	0.00941797	0.0243725
cp32-1	10952	11902	+	BB_P17	BB_P17	hypothetical_protein	Unclassified	2187.05	-0.212067	0.145347	-1.45904	0.144554	0.214192
cp32-1	11920	12465	+	BB_P18	BB_P18	hypothetical_protein	Unclassified	676.386	-0.868559	0.274347	-3.16591	0.00154597	0.0059765
cp32-1	12495	12827	+	BB_P19	BB_P19	hypothetical_protein	Unclassified	140.72	-0.336032	0.201779	-1.66534	0.0958448	0.154391
cp32-1	12824	13699	+	BB_P20	BB_P20	hypothetical_protein	Unclassified	751.009	-0.528457	0.214738	-2.46093	0.0138576	0.0332743
cp32-1	13709	14314	+	BB_P21	BB_P21	hypothetical_protein	Unclassified	1169.85	-0.113888	0.15306	-0.744077	0.45683	0.539214
cp32-1	14324	15139	+	BB_P22	BB_P22	hypothetical_protein	Unclassified	3428.61	-0.343167	0.172398	-1.99055	0.0465307	0.0869967
cp32-1	15215	15418	+	BB_P23	blyA	holin_protein	Unclassified	300.808	0.312829	0.15852	1.97343	0.0484464	0.0897715
cp32-1	15422	15769	+	BB_P24	blyB	holin_protein	Unclassified	423.744	-0.533855	0.194817	-2.74029	0.00613846	0.0173419
cp32-1	15759	16094	+	BB_P25	BB_P25	hypothetical_protein	Unclassified	60.8972	-0.602941	0.332711	-1.81221	0.0699542	0.11988
cp32-1	16087	16440	+	BB_P26	BB_P26	hypothetical_protein	Unclassified	393.435	-0.260842	0.137887	-1.89171	0.0585298	0.1035
cp32-1	16578	17060	-	BB_P27	revA	surface_protein	Unclassified	370.087	-0.681912	0.224715	-3.03456	0.00240886	0.00819701
cp32-1	17232	17678	+	BB_P28	mlpA	surface_lipoprotein	Unclassified	782.277	-0.148356	0.103457	-1.43399	0.151576	0.221832
cp32-1	17715	18728	-	BB_P29	BB_P29	hypothetical_protein	Unclassified	892.049	-0.6742	0.153664	-4.38749	1.14666e-05	0.000138914
cp32-1	19114	20214	+	BB_P30	BB_P30	hypothetical_protein	Unclassified	948.779	-0.257027	0.179572	-1.43133	0.152335	0.222746
cp32-1	20224	20790	+	BB_P31	BB_P31	hypothetical_protein	Unclassified	1005.36	0.300475	0.0770942	3.8975	9.71913e-05	0.000728497
cp32-1	20766	21506	+	BB_P32	BB_P32	PF-32_protein	Unclassified	336.843	-0.114649	0.119697	-0.957826	0.338151	0.424026
cp32-1	21561	22118	+	BB_P33	BB_P33	PF-49_protein	Unclassified	174.869	-0.331843	0.174543	-1.9012	0.0572752	0.101823
cp32-1	22131	22763	+	BB_P34	bdrA	protein_BdrA	Unclassified	466.647	0.086072	0.107223	0.802739	0.422126	0.506429
cp32-1	23231	24556	+	BB_P35	bppA	protein_BppA	Unclassified	1671.9	-0.411721	0.144846	-2.84248	0.00447636	0.0135925
cp32-1	24609	25034	+	BB_P36	bppB	protein_BppB	Unclassified	227.82	-0.551158	0.179797	-3.06544	0.0021735	0.00758219
cp32-1	25040	25816	-	BB_P37	bppC	site-specific_recombinase	Replication_recombination_and_repair	299.001	-0.961829	0.30731	-3.12983	0.00174908	0.00650704
cp32-1	26235	26768	+	BB_P38	erpA	protein_ErpA	Unclassified	1848.08	0.296214	0.326957	0.905973	0.36495	0.451172
cp32-1	26796	27932	+	BB_P39	erpB	protein_ErpB	Unclassified	11998.2	0.523522	0.175668	2.98018	0.00288082	0.00953019
cp32-1	28116	28655	+	BB_P40	BB_P40	hypothetical_protein	Unclassified	263.092	2.25893	0.589473	3.83212	0.000127044	0.000891989
cp32-1	28835	29401	+	BB_P41	BB_P41	hypothetical_protein	Unclassified	2293.13	-0.208353	0.142697	-1.4601	0.144262	0.21414
cp32-1	29398	30750	+	BB_P42	BB_P42	phage_terminase_large_subunit	Unclassified	1457.52	-0.466067	0.169856	-2.7439	0.00607146	0.0171818
cp32-3	66	1289	+	BB_S01	BB_S01	phage_portal_protein	Unclassified	1293.37	-0.357386	0.164281	-2.17546	0.0295957	0.0616361
cp32-3	1306	1998	+	BB_S02	BB_S02	hypothetical_protein	Unclassified	841.422	-0.469984	0.201043	-2.33773	0.0194013	0.0438042
cp32-3	2011	2568	+	BB_S03	BB_S03	hypothetical_protein	Unclassified	1836.35	0.03218	0.136914	0.235039	0.814179	0.857464
cp32-3	2575	3339	+	BB_S04	BB_S04	hypothetical_protein	Unclassified	1017.11	-0.334532	0.262729	-1.2733	0.202913	0.280904
cp32-3	4942	5397	+	BB_S07	BB_S07	hypothetical_protein	Unclassified	403.841	-0.180173	0.294478	-0.61184	0.540643	0.614082
cp32-3	5768	6157	+	BB_S09	BB_S09	hypothetical_protein	Unclassified	333.022	-0.403483	0.175981	-2.29276	0.0218618	0.0479921
cp32-3	6154	6720	+	BB_S10	BB_S10	hypothetical_protein	Unclassified	210.83	-0.327121	0.282074	-1.1597	0.246171	0.331146
cp32-3	8968	10242	+	BB_S15	BB_S15	hypothetical_protein	Inorganic_ion_transport_and_metabolism	1686.28	-0.447958	0.221395	-2.02334	0.043038	0.081727
cp32-3	10265	10948	+	BB_S16	BB_S16	hypothetical_protein	Unclassified	411.03	-0.542981	0.258275	-2.10233	0.0355241	0.0705395
cp32-3	10952	11902	+	BB_S17	BB_S17	hypothetical_protein	Unclassified	611.002	-0.633614	0.27149	-2.33384	0.0196042	0.0442024
cp32-3	13709	14314	+	BB_S21	BB_S21	hypothetical_protein	Unclassified	471.331	-0.622472	0.169349	-3.67567	0.000237223	0.00146743
cp32-3	15756	16091	+	BB_S25	BB_S25	hypothetical_protein	Unclassified	101.122	-0.775686	0.295518	-2.62484	0.00866902	0.0226456
cp32-3	16084	16437	+	BB_S26	BB_S26	hypothetical_protein	Unclassified	211.355	-0.644784	0.212453	-3.03494	0.00240582	0.00819701
cp32-3	16586	16903	+	BB_S27	BB_S27	hypothetical_protein	Unclassified	120.801	-0.545767	0.179657	-3.03783	0.00238291	0.00818627
cp32-3	17089	17697	+	BB_S29	bdrF	protein_BdrF	Unclassified	551.773	0.759014	0.172261	4.40618	1.05211e-05	0.000132615
cp32-3	17803	18249	+	BB_S30	mlpC	lipoprotein	Unclassified	511.946	-0.505699	0.237647	-2.12794	0.0333417	0.0673307
cp32-3	18287	19228	-	BB_S31	BB_S31	hypothetical_protein	Unclassified	861.318	-0.412489	0.166338	-2.47982	0.013145	0.0319785
cp32-3	19605	20705	+	BB_S33	BB_S33	hypothetical_protein	Unclassified	493.607	-0.401081	0.193521	-2.07254	0.0382148	0.0743992
cp32-3	20715	21281	+	BB_S34	BB_S34	hypothetical_protein	Unclassified	661.727	0.122499	0.078461	1.56127	0.11846	0.181843
cp32-3	21257	21997	+	BB_S35	BB_S35	PF-32_protein	Unclassified	236.093	-0.191556	0.134013	-1.42938	0.152894	0.223367
cp32-3	22593	23183	+	BB_S37	bdrE	protein_BdrE	Unclassified	319.608	0.1106	0.140091	0.789488	0.429827	0.514186
cp32-3	23691	25016	+	BB_S38	bppA	protein_BppA	Unclassified	1255.65	-0.438288	0.133512	-3.28275	0.00102798	0.00437933
cp32-3	25069	25494	+	BB_S39	bppB	protein_BppB	Unclassified	162.389	-0.380603	0.257749	-1.47664	0.139772	0.208779
cp32-3	25500	26276	-	BB_S40	bppC	protein_BppC	Replication_recombination_and_repair	449.091	-0.949588	0.242797	-3.91103	9.19022e-05	0.000698289
cp32-3	26708	27298	+	BB_S41	erpG	outer_surface_protein_ErpG	Unclassified	612.413	0.126885	0.0880528	1.44101	0.149581	0.219879
cp32-3	27410	27919	+	BB_S42	bapA	BapA_protein	Unclassified	122.823	-0.453228	0.201761	-2.24636	0.0246809	0.0529415
cp32-3	28236	28874	+	BB_S44	BB_S44	hypothetical_protein	Unclassified	906.426	-0.129406	0.132831	-0.974214	0.32995	0.415937
cp32-3	28871	30223	+	BB_S45	BB_S45	phage_terminase_large_subunit	Unclassified	1250.85	-0.457519	0.146369	-3.1258	0.00177323	0.00657162
cp32-4	66	1289	+	BB_R01	BB_R01	hypothetical_protein	Unclassified	1675.53	-0.23115	0.140207	-1.64863	0.0992233	0.158453
cp32-4	2013	2576	+	BB_R03	BB_R03	hypothetical_protein	Unclassified	689.329	-0.140048	0.180634	-0.775312	0.438155	0.522271
cp32-4	2580	3347	+	BB_R04	BB_R04	hypothetical_protein	Unclassified	1038.67	-0.234932	0.18713	-1.25544	0.209317	0.287143
cp32-4	3376	3951	+	BB_R05	BB_R05	hypothetical_protein	Unclassified	592.571	-0.58272	0.253996	-2.29421	0.0217784	0.0478723
cp32-4	3973	4932	+	BB_R06	BB_R06	hypothetical_protein	Unclassified	936.307	-0.494968	0.280201	-1.76648	0.077316	0.130216
cp32-4	4952	5407	+	BB_R07	BB_R07	hypothetical_protein	Unclassified	356.846	-0.383196	0.265125	-1.44534	0.148362	0.218473
cp32-4	5407	5790	+	BB_R08	BB_R08	hypothetical_protein	Unclassified	200.025	-0.499762	0.28273	-1.76763	0.0771232	0.130138
cp32-4	6164	6730	+	BB_R10	BB_R10	hypothetical_protein	Unclassified	243.351	-0.490782	0.248914	-1.9717	0.0486444	0.0898383
cp32-4	6711	7823	+	BB_R11	BB_R11	hypothetical_protein	Unclassified	1044.07	-0.616861	0.247902	-2.48833	0.0128344	0.0314066
cp32-4	7838	8266	+	BB_R12	BB_R12	hypothetical_protein	Unclassified	404.533	-0.470318	0.216367	-2.1737	0.0297274	0.0618329
cp32-4	8282	8737	+	BB_R13	BB_R13	hypothetical_protein	Unclassified	303.161	-0.494565	0.228707	-2.16244	0.0305841	0.0632199
cp32-4	8734	8970	+	BB_R14	BB_R14	hypothetical_protein	Unclassified	105.243	-0.646323	0.315521	-2.04843	0.0405179	0.0774964
cp32-4	8978	10273	+	BB_R15	BB_R15	hypothetical_protein	Inorganic_ion_transport_and_metabolism	1878.36	-0.359506	0.223374	-1.60943	0.107522	0.168948
cp32-4	10296	10892	+	BB_R16	BB_R16	hypothetical_protein	Unclassified	521.065	-0.53325	0.274596	-1.94194	0.0521441	0.0948281
cp32-4	10896	11846	+	BB_R17	BB_R17	hypothetical_protein	Unclassified	858.531	-0.367946	0.189049	-1.9463	0.0516191	0.0942523
cp32-4	11864	12418	+	BB_R18	BB_R18	hypothetical_protein	Unclassified	370.274	-0.567198	0.210854	-2.69	0.00714527	0.0195703
cp32-4	12448	12780	+	BB_R19	BB_R19	hypothetical_protein	Unclassified	112.972	-0.0609803	0.382107	-0.159589	0.873205	0.904177
cp32-4	12777	13652	+	BB_R20	BB_R20	hypothetical_protein	Unclassified	700.706	-0.334972	0.236653	-1.41546	0.156934	0.228868
cp32-4	13662	14267	+	BB_R21	BB_R21	hypothetical_protein	Unclassified	460.918	-0.402382	0.157303	-2.558	0.0105276	0.0266635
cp32-4	14277	15092	+	BB_R22	BB_R22	hypothetical_protein	Unclassified	892.033	-0.529937	0.2015	-2.62995	0.00853969	0.0225027
cp32-4	15167	15370	+	BB_R23	blyA	pore-forming_hemolysin	Unclassified	122.782	0.0735165	0.201746	0.364401	0.715558	0.772014
cp32-4	15711	16046	+	BB_R25	BB_R25	hypothetical_protein	Unclassified	344.971	-0.367195	0.153755	-2.38818	0.0169321	0.0389695
cp32-4	16039	16392	+	BB_R26	BB_R26	hypothetical_protein	Unclassified	320.917	-0.473881	0.170866	-2.77341	0.00554717	0.0161091
cp32-4	16497	16997	+	BB_R27	bdrH	BdrH	Unclassified	536.228	0.573139	0.294207	1.94808	0.0514049	0.094101
cp32-4	17103	17525	+	BB_R28	mlpD	lipoprotein	Unclassified	645.169	0.250861	0.129027	1.94426	0.0518641	0.0944222
cp32-4	17573	18583	-	BB_R29	BB_R29	hypothetical_protein	Unclassified	949.166	-0.566165	0.175956	-3.21765	0.00129247	0.00519154
cp32-4	18960	20057	+	BB_R31	BB_R31	hypothetical_protein	Unclassified	559.632	-0.0916185	0.209471	-0.43738	0.661836	0.721215
cp32-4	20067	20633	+	BB_R32	BB_R32	hypothetical_protein	Unclassified	536.327	0.023841	0.0995742	0.23943	0.810772	0.854959
cp32-4	20609	21364	+	BB_R33	BB_R33	plasmid_partition_protein_putative	Unclassified	196.694	-0.241105	0.173937	-1.38616	0.165697	0.23851
cp32-4	21415	21960	+	BB_R34	BB_R34	hypothetical_protein	Unclassified	197.16	-0.152668	0.19031	-0.80221	0.422431	0.506431
cp32-4	22831	24156	+	BB_R36	bppA	BppA	Unclassified	1678.31	-0.40301	0.133731	-3.01359	0.00258173	0.00869635
cp32-4	24210	24635	+	BB_R37	bppB	BppB	Unclassified	197.043	-0.463368	0.254249	-1.82249	0.06838	0.117303
cp32-4	24641	25435	-	BB_R38	bppC	BppC	Replication_recombination_and_repair	446.145	-0.914569	0.295173	-3.09842	0.00194559	0.00708414
cp32-4	26005	26820	+	BB_R41	BB_R41	hypothetical_protein	Unclassified	1053.63	0.104236	0.114042	0.914016	0.360708	0.446259
cp32-4	26853	27527	+	BB_R42	erpY	ErpY	Unclassified	651.52	0.149692	0.101721	1.47159	0.14113	0.209867
cp32-4	27676	28203	+	BB_R43	BB_R43	hypothetical_protein	Unclassified	305.795	-0.211869	0.152949	-1.38523	0.165982	0.23851
cp32-4	28384	28950	+	BB_R44	BB_R44	hypothetical_protein	Unclassified	946.264	-0.164638	0.118829	-1.38551	0.165898	0.23851
cp32-4	28947	30299	+	BB_R45	BB_R45	phage_terminase_large_subunit	Unclassified	1330.04	-0.314914	0.15209	-2.07058	0.038398	0.0745558
cp32-6	66	1289	+	BB_M01	BB_M01	phage_portal_protein	Unclassified	1784.63	-0.318952	0.129928	-2.45484	0.0140947	0.0337462
cp32-6	1306	1998	+	BB_M02	BB_M02	hypothetical_protein	Unclassified	1154.71	-0.000343493	0.14634	-0.00234723	0.998127	0.999328
cp32-6	2010	2573	+	BB_M03	BB_M03	hypothetical_protein	Unclassified	838.906	-0.234541	0.217602	-1.07784	0.281104	0.366007
cp32-6	2577	3344	+	BB_M04	BB_M04	hypothetical_protein	Unclassified	1046.8	-0.391309	0.219191	-1.78524	0.0742224	0.126414
cp32-6	3373	3948	+	BB_M05	BB_M05	hypothetical_protein	Unclassified	728.377	-0.489354	0.248101	-1.9724	0.0485645	0.0898383
cp32-6	3970	4929	+	BB_M06	BB_M06	hypothetical_protein	Unclassified	1081.29	-0.313368	0.310861	-1.00806	0.313423	0.399339
cp32-6	4949	5404	+	BB_M07	BB_M07	hypothetical_protein	Unclassified	384.912	-0.59069	0.285117	-2.07175	0.0382891	0.0744312
cp32-6	5404	5787	+	BB_M08	BB_M08	hypothetical_protein	Unclassified	3.09292	-6.54866	5.13718	-1.27476	NA	NA
cp32-6	5775	6164	+	BB_M09	BB_M09	hypothetical_protein	Unclassified	212.229	-0.50725	0.230477	-2.20088	0.0277448	0.0586625
cp32-6	6161	6730	+	BB_M10	BB_M10	hypothetical_protein	Unclassified	337.142	-0.574048	0.213313	-2.6911	0.00712169	0.0195553
cp32-6	6711	7823	+	BB_M11	BB_M11	hypothetical_protein	Unclassified	1126.33	-0.672281	0.288483	-2.3304	0.0197851	0.0443698
cp32-6	8734	8970	+	BB_M14	BB_M14	hypothetical_protein	Unclassified	41.0715	-1.10209	0.419514	-2.62706	0.00861257	0.0225335
cp32-6	8978	10252	+	BB_M15	BB_M15	hypothetical_protein	Inorganic_ion_transport_and_metabolism	1925.02	-0.520049	0.280022	-1.85717	0.0632867	0.110041
cp32-6	10275	10958	+	BB_M16	BB_M16	hypothetical_protein	Unclassified	615.795	-0.563434	0.258967	-2.1757	0.0295776	0.0616361
cp32-6	10962	11912	+	BB_M17	BB_M17	hypothetical_protein	Unclassified	963.986	-0.52968	0.224534	-2.35902	0.0183231	0.0417666
cp32-6	11930	12484	+	BB_M18	BB_M18	hypothetical_protein	Unclassified	431.415	-0.663843	0.25756	-2.57743	0.00995374	0.0254816
cp32-6	12514	12846	+	BB_M19	BB_M19	hypothetical_protein	Unclassified	197.126	-0.538092	0.248744	-2.16323	0.0305232	0.0631724
cp32-6	12843	13718	+	BB_M20	BB_M20	hypothetical_protein	Unclassified	667.392	-0.437623	0.199439	-2.19427	0.0282159	0.0593569
cp32-6	13728	14333	+	BB_M21	BB_M21	hypothetical_protein	Unclassified	629.672	-0.447765	0.18662	-2.39934	0.0164246	0.0381178
cp32-6	15438	15785	+	BB_M24	blyB	holin_protein	Unclassified	202.1	-0.6475	0.202762	-3.1934	0.0014061	0.00554444
cp32-6	16103	16456	+	BB_M26	BB_M26	hypothetical_protein	Unclassified	365.548	-0.559007	0.16567	-3.37421	0.000740284	0.00341228
cp32-6	16593	17075	-	BB_M27	revA	rev_protein	Unclassified	336.258	-0.725988	0.235475	-3.08308	0.00204871	0.00733131
cp32-6	17247	17696	+	BB_M28	mlpF	lipoprotein	Unclassified	886.521	-0.460468	0.137901	-3.33911	0.000840478	0.00376969
cp32-6	17733	18680	-	BB_M29	BB_M29	hypothetical_protein	Unclassified	1049.83	-0.683299	0.188254	-3.62967	0.000283782	0.00169273
cp32-6	19069	20169	+	BB_M30	BB_M30	hypothetical_protein	Unclassified	780.585	0.10024	0.13474	0.74395	0.456906	0.539214
cp32-6	20179	20745	+	BB_M31	BB_M31	hypothetical_protein	Unclassified	631.426	0.191235	0.0967923	1.97572	0.0481862	0.0894886
cp32-6	20721	21470	+	BB_M32	BB_M32	PF-32_protein	Unclassified	307.007	-0.382024	0.184272	-2.07315	0.0381583	0.0743992
cp32-6	21520	22098	+	BB_M33	BB_M33	PF-49_protein	Unclassified	315.793	-0.287455	0.13392	-2.14647	0.0318355	0.0652392
cp32-6	22102	22770	+	BB_M34	bdrK	BdrK	Unclassified	253.114	-0.574208	0.199552	-2.87748	0.00400864	0.0124215
cp32-6	23241	24566	+	BB_M35	bppA	BppA	Unclassified	1700.08	-0.459017	0.146121	-3.14135	0.00168172	0.00634262
cp32-6	24619	25044	+	BB_M36	bppB	BppB	Unclassified	203.988	-0.547545	0.194814	-2.8106	0.00494485	0.0148256
cp32-6	25050	25820	-	BB_M37	bppC	BppC	Unclassified	436.105	-1.04186	0.298539	-3.48987	0.000483256	0.00256913
cp32-6	26257	27015	+	BB_M38	erpK	ErpK_protein	Unclassified	977.43	0.0710767	0.124655	0.570188	0.56855	0.639667
cp32-6	27077	27745	-	BB_M39	BB_M39	hypothetical_protein	Unclassified	377.396	-0.774448	0.23271	-3.32795	0.000874889	0.00387185
cp32-6	27923	28489	+	BB_M41	BB_M41	hypothetical_protein	Unclassified	877.523	-0.246557	0.135129	-1.8246	0.0680609	0.116949
cp32-6	28486	29838	+	BB_M42	BB_M42	phage_terminase_large_subunit	Unclassified	1829.67	-0.403552	0.162657	-2.481	0.0131014	0.031919
cp32-7	65	1288	+	BB_O01	BB_O01	hypothetical_protein	Unclassified	1847.89	-0.0229966	0.101959	-0.225547	0.821554	0.863592
cp32-7	1305	1997	+	BB_O02	BB_O02	hypothetical_protein	Unclassified	1030.55	0.0784295	0.131498	0.596433	0.550886	0.623588
cp32-7	2574	3338	+	BB_O04	BB_O04	hypothetical_protein	Unclassified	1273.15	-0.0093761	0.201146	-0.0466134	0.962821	0.976316
cp32-7	3368	3940	+	BB_O05	BB_O05	hypothetical_protein	Unclassified	1351.14	-0.278194	0.204744	-1.35874	0.174228	0.248641
cp32-7	3962	4921	+	BB_O06	BB_O06	hypothetical_protein	Unclassified	743.718	-0.408386	0.273747	-1.49184	0.135742	0.203858
cp32-7	4935	5396	+	BB_O07	BB_O07	hypothetical_protein	Unclassified	623.805	0.0889285	0.203836	0.436274	0.662638	0.721616
cp32-7	5378	5779	+	BB_O08	BB_O08	hypothetical_protein	Unclassified	559.716	-0.294837	0.339329	-0.868883	0.384911	0.471297
cp32-7	5767	6156	+	BB_O09	BB_O09	hypothetical_protein	Unclassified	192.915	-0.334734	0.210102	-1.59319	0.111117	0.172647
cp32-7	6153	6722	+	BB_O10	BB_O10	hypothetical_protein	Unclassified	243.46	-0.334741	0.224942	-1.48812	0.136719	0.204792
cp32-7	6703	7815	+	BB_O11	BB_O11	hypothetical_protein	Unclassified	903.702	-0.410208	0.232495	-1.76437	0.0776696	0.130548
cp32-7	7830	8258	+	BB_O12	BB_O12	hypothetical_protein	Unclassified	448.184	-0.370357	0.230751	-1.605	0.108493	0.170153
cp32-7	8274	8729	+	BB_O13	BB_O13	hypothetical_protein	Unclassified	224.443	-0.501378	0.233147	-2.15048	0.0315176	0.0648272
cp32-7	8726	8962	+	BB_O14	BB_O14	hypothetical_protein	Unclassified	53.1327	-0.639498	0.339175	-1.88545	0.0593691	0.104735
cp32-7	8970	10304	+	BB_O15	BB_O15	hypothetical_protein	Unclassified	2222.56	-0.26145	0.159443	-1.63977	0.101052	0.16091
cp32-7	10317	10958	+	BB_O16	BB_O16	hypothetical_protein	Unclassified	718.801	-0.403718	0.189176	-2.13409	0.0328357	0.0668772
cp32-7	10962	11903	+	BB_O17	BB_O17	hypothetical_protein	Unclassified	875.312	-0.399463	0.167893	-2.37928	0.0173465	0.0397584
cp32-7	11904	12473	+	BB_O18	BB_O18	hypothetical_protein	Unclassified	324.485	-0.576964	0.202428	-2.85023	0.00436883	0.0133881
cp32-7	12503	12835	+	BB_O19	BB_O19	hypothetical_protein	Unclassified	152.873	0.408554	0.153484	2.66187	0.00777075	0.0210253
cp32-7	12832	13710	+	BB_O20	BB_O20	hypothetical_protein	Unclassified	928.548	-0.0109743	0.108928	-0.100749	0.91975	0.9403
cp32-7	13716	14321	+	BB_O21	BB_O21	hypothetical_protein	Unclassified	583.635	0.014724	0.0966735	0.152306	0.878945	0.90899
cp32-7	15429	15785	+	BB_O24	blyB	holin_protein	Unclassified	155.909	0.0445922	0.22247	0.200442	0.841135	0.878624
cp32-7	15766	16101	+	BB_O25	BB_O25	hypothetical_protein	Unclassified	55.0612	-0.566852	0.269363	-2.10441	0.0353423	0.0704306
cp32-7	16088	16447	+	BB_O26	BB_O26	hypothetical_protein	Unclassified	359.107	-0.0444756	0.135136	-0.329118	0.742066	0.793063
cp32-7	16522	17139	+	BB_O27	bdrN	protein_BdrN	Unclassified	1517.06	1.58079	0.374987	4.2156	2.4912e-05	0.000255887
cp32-7	17245	17667	+	BB_O28	mlpG	lipoprotein	Unclassified	1128.84	0.464275	0.088405	5.25168	1.50718e-07	6.59987e-06
cp32-7	17712	18770	-	BB_O29	BB_O29	hypothetical_protein	Unclassified	740.625	-0.677641	0.200356	-3.38218	0.000719123	0.00335188
cp32-7	19117	20214	+	BB_O30	BB_O30	hypothetical_protein	Unclassified	448.292	-0.381352	0.184675	-2.06499	0.0389236	0.0752252
cp32-7	20224	20790	+	BB_O31	BB_O31	hypothetical_protein	Unclassified	587.912	0.26504	0.0928637	2.85408	0.00431623	0.0133004
cp32-7	20766	21515	+	BB_O32	BB_O32	PF-32_protein	Unclassified	390.657	0.322741	0.13451	2.39939	0.0164226	0.0381178
cp32-7	21522	22076	+	BB_O33	BB_O33	plasmid_partition_protein	Unclassified	339.228	-0.323448	0.122917	-2.63144	0.00850243	0.0224929
cp32-7	22088	22660	+	BB_O34	bdrM	protein_BdrM	Unclassified	110.571	-0.763451	0.21933	-3.48083	0.000499864	0.00261564
cp32-7	22627	22755	-	BB_O35	BB_O35	hypothetical_protein	Unclassified	0.320706	1.57124	5.2679	0.298266	0.7655	NA
cp32-7	23093	24460	+	BB_O36	bppA	protein_BppA	Unclassified	1495.51	-0.203139	0.139503	-1.45616	0.145347	0.214984
cp32-7	24513	24938	+	BB_O37	bppB	protein_BppB	Unclassified	363.882	-0.46884	0.168727	-2.77869	0.0054579	0.0159479
cp32-7	24944	25720	-	BB_O38	bppC	protein_BppC	Unclassified	420.885	-0.862482	0.248452	-3.47143	0.000517701	0.00268366
cp32-7	26152	26841	+	BB_O39	erpL	protein_ErpL	Unclassified	500.606	-0.263651	0.181374	-1.45363	0.146049	0.215831
cp32-7	26893	27984	+	BB_O40	erpM	protein_ErpM	Unclassified	1791.76	0.0313245	0.0957446	0.327168	0.743541	0.794128
cp32-7	28004	28117	-	BB_O41	BB_O41	hypothetical_protein	Unclassified	0.212889	-0.128458	5.24095	-0.0245104	0.980445	NA
cp32-7	28134	28703	+	BB_O42	BB_O42	hypothetical_protein	Unclassified	367.925	-0.289646	0.167377	-1.7305	0.0835408	0.13832
cp32-7	28885	29451	+	BB_O43	BB_O43	hypothetical_protein	Unclassified	689.445	-0.272592	0.131685	-2.07003	0.0384495	0.0745687
cp32-7	29448	30800	+	BB_O44	BB_O44	phage_terminase_large_subunit	Unclassified	1529.44	-0.260087	0.13922	-1.86817	0.0617379	0.107912
cp32-8	12495	12827	+	BB_L19	BB_L19	hypothetical_protein	Unclassified	409.041	-0.00922903	0.0975319	-0.0946258	0.924612	0.944478
cp32-8	12824	13699	+	BB_L20	BB_L20	hypothetical_protein	Unclassified	1986.78	-0.404598	0.184721	-2.19032	0.0285008	0.0597664
cp32-8	15422	15769	+	BB_L24	blyB	holin_protein	Unclassified	222.897	-0.223398	0.199307	-1.12088	0.262341	0.347647
cp32-8	15759	16094	+	BB_L25	BB_L25	hypothetical_protein	Unclassified	161.457	-0.657853	0.231135	-2.84618	0.0044247	0.0134848
cp32-8	16087	16440	+	BB_L26	BB_L26	hypothetical_protein	Unclassified	483.287	-0.26572	0.137875	-1.92726	0.0539478	0.0975981
cp32-8	16545	17099	+	BB_L27	bdrP	protein_BdrP	Unclassified	981.271	0.779997	0.16963	4.59823	4.26098e-06	7.09028e-05
cp32-8	17205	17651	+	BB_L28	mlpH	lipoprotein	Unclassified	1241.7	0.326018	0.0994827	3.27714	0.00104865	0.00442883
cp32-8	17688	18701	-	BB_L29	BB_L29	hypothetical_protein	Unclassified	1213.33	-0.476042	0.170285	-2.79555	0.00518109	0.0154228
cp32-8	19091	20188	+	BB_L30	BB_L30	hypothetical_protein	Unclassified	960.382	-0.215593	0.197555	-1.09131	0.275138	0.359364
cp32-8	20198	20764	+	BB_L31	BB_L31	hypothetical_protein	Unclassified	1079.26	-0.00839767	0.0732645	-0.114621	0.908745	0.932851
cp32-8	20740	21480	+	BB_L32	BB_L32	PF-32_protein	Unclassified	389.835	-0.250199	0.1074	-2.3296	0.0198275	0.0444051
cp32-8	22113	22691	+	BB_L35	bdrO	protein_BdrO	Unclassified	523.687	0.105068	0.112119	0.937109	0.348702	0.435289
cp32-8	23366	24691	+	BB_L36	bppA	protein_BppA	Unclassified	1819.04	-0.418121	0.164703	-2.53863	0.0111288	0.0279604
cp32-8	25175	25951	-	BB_L38	bppC	protein_BppC	Replication_recombination_and_repair	530.252	-0.835161	0.203056	-4.11296	3.9061e-05	0.000363114
cp32-8	26382	26903	+	BB_L39	erpN	ErpA8_protein	Unclassified	12.273	-25.9281	5.13519	-5.04909	NA	NA
cp32-8	28251	28790	+	BB_L41	BB_L41	hypothetical_protein	Unclassified	768.898	-1.39554	0.303799	-4.59361	4.35635e-06	7.10684e-05
cp32-8	29533	30885	+	BB_L43	BB_L43	phage_terminase_large_subunit	Unclassified	2619.38	-0.366452	0.138201	-2.65159	0.00801129	0.0215013
cp32-9	66	1292	+	BB_N01	BB_N01	hypothetical_protein	Unclassified	171.335	-0.362901	0.174563	-2.07891	0.0376258	0.0735714
cp32-9	1309	2001	+	BB_N02	BB_N02	hypothetical_protein	Function_unknown	67.8222	-0.023325	0.251637	-0.092693	0.926147	0.945466
cp32-9	2013	2579	+	BB_N03	BB_N03	hypothetical_protein	Unclassified	57.3192	-0.303424	0.270652	-1.12108	0.262252	0.347647
cp32-9	2583	3350	+	BB_N04	BB_N04	hypothetical_protein	Unclassified	62.6483	-0.403197	0.326483	-1.23497	0.216841	0.295757
cp32-9	4958	5413	+	BB_N07	BB_N07	hypothetical_protein	Unclassified	20.0649	-0.0121358	0.584195	-0.0207735	0.983426	0.989961
cp32-9	5413	5796	+	BB_N08	BB_N08	hypothetical_protein	Unclassified	58.9105	-0.576462	0.883728	-0.652307	0.514203	0.591316
cp32-9	5784	6173	+	BB_N09	BB_N09	hypothetical_protein	Unclassified	13.4082	-0.344334	0.475435	-0.724251	0.468912	0.55026
cp32-9	6170	6736	+	BB_N10	BB_N10	hypothetical_protein	Unclassified	16.8762	-0.974163	0.458898	-2.12283	0.033768	0.0679444
cp32-9	7845	8273	+	BB_N12	BB_N12	hypothetical_protein	Unclassified	28.9044	-0.42944	0.496926	-0.864194	0.387481	0.473399
cp32-9	8986	10260	+	BB_N15	BB_N15	hypothetical_protein	Inorganic_ion_transport_and_metabolism	146.964	-0.544416	0.322916	-1.68594	0.0918074	0.149042
cp32-9	11041	11991	+	BB_N17	BB_N17	hypothetical_protein	Unclassified	66.46	-0.531407	0.420942	-1.26242	0.206797	0.284388
cp32-9	12593	12925	+	BB_N19	BB_N19	hypothetical_protein	Unclassified	11.0498	-0.114885	0.473491	-0.242634	0.808289	0.853421
cp32-9	12922	13797	+	BB_N20	BB_N20	hypothetical_protein	Unclassified	49.6785	-0.333181	0.363449	-0.916719	0.35929	0.445498
cp32-9	15312	15515	+	BB_N23	blyA	holin_protein	Unclassified	2.67584	-0.218402	0.964539	-0.226431	0.820866	0.863414
cp32-9	15856	16191	+	BB_N25	BB_N25	hypothetical_protein	Unclassified	4.09845	-1.08569	1.17287	-0.925665	0.35462	0.440364
cp32-9	16184	16537	+	BB_N26	BB_N26	hypothetical_protein	Unclassified	19.5981	-0.716877	0.42089	-1.70324	0.0885229	0.14484
cp32-9	16642	17196	+	BB_N27	bdrR	BdrR_protein	Unclassified	42.4547	1.03313	0.481136	2.14728	0.0317712	0.0651878
cp32-9	17302	17730	+	BB_N28	mlpI	lipoprotein	Unclassified	49.358	0.291095	0.279974	1.03972	0.298468	0.386499
cp32-9	19164	20264	+	BB_N30	BB_N30	hypothetical_protein	Unclassified	60.7725	-0.581823	0.333809	-1.74298	0.081337	0.135075
cp32-9	20275	20841	+	BB_N31	BB_N31	hypothetical_protein	Unclassified	39.277	0.0525181	0.264567	0.198506	0.842649	0.879654
cp32-9	20817	21572	+	BB_N32	BB_N32	PF-32_protein	Unclassified	31.0353	-0.106889	0.292754	-0.365116	0.715025	0.772014
cp32-9	21614	22174	+	BB_N33	BB_N33	PF-49_protein	Unclassified	11.044	-0.240134	0.503415	-0.47701	0.633355	0.69648
cp32-9	22184	22723	+	BB_N34	bdrQ	BdrQ	Unclassified	6.70837	-0.568806	0.663607	-0.857143	0.391366	0.477443
cp32-9	23194	24519	+	BB_N35	bppA	protein_BppA	Unclassified	114.14	-0.382457	0.219386	-1.7433	0.0812805	0.135075
cp32-9	24572	24997	+	BB_N36	bppB	protein_BppB	Unclassified	14.3018	-0.86322	0.524042	-1.64724	0.0995095	0.158757
cp32-9	26210	26770	+	BB_N38	erpP	protein_ErpP	Unclassified	136.672	0.67049	0.286553	2.33985	0.0192916	0.0436157
cp32-9	26798	27829	+	BB_N39	erpQ	protein_ErpQ	Unclassified	210.642	0.398841	0.188059	2.12083	0.0339363	0.0681183
cp32-9	28026	28544	+	BB_N41	BB_N41	hypothetical_protein	Unclassified	14.0087	-0.973286	0.554842	-1.75417	0.0794019	0.132789
cp32-9	28850	29302	+	BB_N42	BB_N42	hypothetical_protein	Unclassified	37.2436	-0.359816	0.276978	-1.29908	0.193916	0.272531
cp32-9	29299	30651	+	BB_N43	BB_N43	phage_terminase_large_subunit	Unclassified	97.6921	-0.61392	0.22301	-2.75287	0.00590747	0.0168035
cp9	163	1272	+	BBC01	BBC01	hypothetical_protein	Unclassified	1770.61	-0.301981	0.112694	-2.67966	0.00736972	0.0200707
cp9	1282	1839	+	BBC02	BBC02	hypothetical_protein	Unclassified	967.376	-0.362401	0.146038	-2.48156	0.013081	0.0319162
cp9	1892	2452	+	BBC03	BBC03	hypothetical_protein	Unclassified	461.511	-0.67884	0.220098	-3.08426	0.00204059	0.00732799
cp9	2590	2700	-	BBC04	BBC04	hypothetical_protein	Unclassified	3.26048	-2.25556	0.92283	-2.44418	0.0145184	0.0346608
cp9	2804	3712	+	BBC05	BBC05	hypothetical_protein	Unclassified	3673.88	-0.422115	0.146077	-2.88967	0.00385646	0.0120701
cp9	3853	4377	-	BBC06	BBC06	exported_protein_A	Unclassified	638.814	-0.601324	0.185566	-3.24048	0.00119328	0.00490276
cp9	4504	4788	-	BBC07	BBC07	hypothetical_protein	Unclassified	100.157	-0.732149	0.277668	-2.63678	0.00836982	0.0222446
cp9	5534	5980	+	BBC08	BBC08	hypothetical_protein	Unclassified	335.266	-0.652407	0.188287	-3.46495	0.000530327	0.0027404
cp9	6281	6808	-	BBC10	BBC10	rev_protein	Unclassified	1506.72	-0.501302	0.237731	-2.1087	0.0349707	0.0697738
cp9	6974	7771	+	BBC11	BBC11	hypothetical_protein	Unclassified	2310.24	-0.330132	0.143445	-2.30146	0.0213658	0.0472774
cp9	7911	9203	-	BBC12	BBC12	hypothetical_protein	Unclassified	3195.1	-0.544989	0.161376	-3.37714	0.000732431	0.00340437
lp17	212	406	+	BB_D001	BB_D001	lipoprotein	Unclassified	142.857	-0.81361	0.341723	-2.38091	0.0172701	0.0396927
lp17	330	803	+	BB_D01	BB_D01	hypothetical_protein	Unclassified	1235.59	-0.447793	0.160408	-2.79158	0.00524507	0.0155854
lp17	1410	1766	+	BB_D04	BB_D04	hypothetical_protein	Unclassified	529.246	-0.402791	0.155321	-2.59329	0.00950635	0.024487
lp17	3652	3819	+	BB_D0027	BB_D0027	hypothetical_protein	Unclassified	88.0006	-0.0923234	0.331982	-0.278098	0.780937	0.827167
lp17	5056	5739	+	BB_D09	BB_D09	hypothetical_protein	Unclassified	1114.15	-0.422651	0.146315	-2.88864	0.00386918	0.0120794
lp17	5874	6452	-	BB_D10	BB_D10	lipoprotein	Unclassified	931.098	-0.149729	0.194852	-0.768424	0.442235	0.525628
lp17	7785	8111	+	BB_D13	BB_D13	hypothetical_protein	Unclassified	805.429	0.578934	0.177132	3.26837	0.00108169	0.00453384
lp17	8267	9379	+	BB_D14	BB_D14	hypothetical_protein	Unclassified	1500.82	-0.177179	0.157183	-1.12722	0.259651	0.345924
lp17	9591	9980	-	BB_D15	BB_D15	membrane_protein	Unclassified	168.759	-0.513601	0.202251	-2.53942	0.0111036	0.0279522
lp17	10984	11646	-	BB_D18	BB_D18	hypothetical_protein	Unclassified	2232.77	-0.404943	0.114425	-3.53895	0.000401722	0.00225073
lp17	13339	14079	+	BB_D21	BB_D21	hypothetical_protein	Unclassified	4848.2	0.435901	0.139195	3.13157	0.00173872	0.00650165
lp17	14070	14339	+	BB_D22	BB_D22	hypothetical_protein	Unclassified	392.279	-0.0530944	0.134863	-0.39369	0.69381	0.751138
lp17	15718	15879	-	BB_D0031	BB_D0031	hypothetical_protein	Unclassified	54.5883	-0.226028	0.274264	-0.824128	0.409867	0.494216
lp17	15889	16119	-	BB_D24	BB_D24	hypothetical_protein	Unclassified	27.3675	-0.406356	0.351456	-1.15621	0.247597	0.332259
lp21	253	618	+	BB_U01	BB_U01	hypothetical_protein	Unclassified	143.46	-0.805292	0.262482	-3.06799	0.00215502	0.00755922
lp21	746	1114	+	BB_U02	BB_U02	hypothetical_protein	Unclassified	450.468	-0.610694	0.195991	-3.11593	0.00183364	0.00675038
lp21	1486	2628	+	BB_U04	BB_U04	protein_BBC01	Unclassified	1892.95	-0.426188	0.156112	-2.73002	0.00633306	0.0177411
lp21	2868	3656	+	BB_U05	BB_U05	PF-32_protein	Unclassified	2139.78	-0.137873	0.238727	-0.577534	0.563579	0.635363
lp21	14648	15235	+	BB_U06	BB_U06	plasmid_partition_protein	Unclassified	343.493	-0.216385	0.247279	-0.875064	0.381539	0.467856
lp21	15349	15813	+	BB_U07	BB_U07	protein_BBC01	Unclassified	380.088	-0.758404	0.273654	-2.7714	0.00558165	0.016181
lp21	15791	16084	+	BB_U08	BB_U08	SUA5_subfamily_protein	Unclassified	99.8376	-0.599256	0.296861	-2.01864	0.0435246	0.0822077
lp21	16228	16548	-	BB_U09	BB_U09	TM2_family_protein	Function_unknown	870.419	-0.415807	0.171839	-2.41974	0.0155315	0.0366364
lp21	16603	16800	+	BB_U10	BB_U10	protein_BBC01	Unclassified	25.7485	-0.889169	0.389099	-2.2852	0.0223011	0.0487635
lp21	16886	17878	+	BB_U11	BB_U11	Sua5/YciO/YrdC/YwlC_family_protein	Translation_ribosomal_structure_and_biogenesis	2411.52	-0.43178	0.226035	-1.91024	0.0561028	0.100166
lp25	6898	7761	+	BB_E09	BB_E09	protein_p23	Unclassified	119.109	-0.531936	0.168536	-3.15621	0.00159835	0.0061556
lp25	9567	10187	-	BB_E16	BB_E16	hypothetical_protein	Unclassified	94.552	0.150212	0.231349	0.649286	0.516154	0.59248
lp25	10200	10694	-	BB_E17	BB_E17	hypothetical_protein	Unclassified	92.7312	0.874884	0.300726	2.90924	0.00362306	0.0115517
lp25	11498	12079	-	BB_E18	BB_E18	hypothetical_protein	Replication_recombination_and_repair	133.924	-0.192522	0.200725	-0.959134	0.337491	0.423519
lp25	12096	12854	-	BB_E19	BB_E19	hypothetical_protein	Unclassified	74.7047	0.0509734	0.218268	0.233536	0.815345	0.858149
lp25	12830	13393	-	BB_E20	BB_E20	hypothetical_protein	Unclassified	18.6645	0.191649	0.387705	0.494318	0.621082	0.686531
lp25	13403	14530	-	BB_E21	BB_E21	hypothetical_protein	Unclassified	273.267	0.770343	0.271445	2.83794	0.00454059	0.0137374
lp25	15042	15545	-	BB_E22	BB_E22	pyrazinamidase/nicotinamidase_PncA	Secondary_metabolites_biosynthesis_transport_and_catabolism	177.79	0.412014	0.241487	1.70615	0.0879796	0.144235
lp25	21946	22677	-	BB_E31	BB_E31	antigen_P35_putative	Unclassified	83.6158	-0.485543	0.304184	-1.59621	0.110442	0.172271
lp28-1	467	1465	+	BB_F01	BB_F01	hypothetical_protein	Unclassified	1499.84	-0.35146	0.156501	-2.24574	0.0247209	0.0529415
lp28-1	1720	2076	+	BB_F02	BB_F02	hypothetical_protein	Unclassified	328.454	-0.433851	0.203791	-2.1289	0.0332628	0.0673071
lp28-1	2098	2619	-	BB_F03	BB_F03	RepU	Unclassified	391.901	-0.484595	0.185379	-2.61407	0.00894698	0.0232622
lp28-1	3201	3380	+	BB_F06	BB_F06	hypothetical_protein	Unclassified	21.6249	-0.531305	0.380027	-1.39807	0.162092	0.23454
lp28-1	3682	3849	-	BB_F08	BB_F08	hypothetical_protein	Unclassified	14.8805	-0.221507	0.415746	-0.532793	0.594177	0.663119
lp28-1	4278	4493	-	BB_F0034	BB_F0034	hypothetical_protein	Unclassified	142.308	-0.0874703	0.181381	-0.482246	0.629631	0.694765
lp28-1	7354	7869	-	BB_F14	BB_F14	hypothetical_protein	Unclassified	87.6441	-1.1725	0.246004	-4.76618	1.87748e-06	4.00528e-05
lp28-1	8772	9029	+	BB_F17	BB_F17	putative_transmembrane_protein	Unclassified	121.459	0.0321802	0.297173	0.108288	0.913768	0.936851
lp28-1	10698	10895	-	BB_F20	BB_F20	BBF20	Unclassified	22.3648	-0.508253	0.391896	-1.29691	0.194662	0.273118
lp28-1	12441	12992	-	BB_F23	BB_F23	PF49	Unclassified	622.613	-0.0914289	0.113873	-0.802905	0.42203	0.506429
lp28-1	13029	13793	-	BB_F24	BB_F24	PF32	Unclassified	319.976	-0.332113	0.134913	-2.46169	0.0138285	0.0332523
lp28-1	13769	14329	-	BB_F25	BB_F25	hypothetical_protein	Unclassified	195.121	-0.51539	0.186703	-2.76048	0.00577158	0.01653
lp28-1	14351	15451	-	BB_F26	BB_F26	hypothetical_protein	Unclassified	342.503	-0.728754	0.198048	-3.67967	0.000233532	0.00144999
lp28-1	17058	17216	+	BB_F0039	BB_F0039	hypothetical_protein	Unclassified	16.412	-0.13213	0.438707	-0.30118	0.763277	0.81208
lp28-1	17551	17805	-	BB_F0040	BB_F0040	hypothetical_protein	Unclassified	52.9457	-0.891389	0.336013	-2.65284	0.00798176	0.0214566
lp28-1	26997	28073	+	BB_F0041	BB_F0041	outer_surface_protein_VlsE1	Unclassified	2601.37	0.557905	0.184039	3.03146	0.00243377	0.00824806
lp28-2	116	1009	+	BB_G01	BB_G01	hypothetical_protein	Replication_recombination_and_repair	547.813	-0.331657	0.167044	-1.98545	0.0470945	0.0878534
lp28-2	1047	1928	+	BB_G02	BB_G02	hypothetical_protein	Unclassified	647.748	-0.551618	0.204599	-2.69609	0.00701583	0.0193284
lp28-2	5378	5950	+	BB_G07	BB_G07	hypothetical_protein	Unclassified	1017.98	0.238814	0.150102	1.59101	0.111608	0.172919
lp28-2	5911	6678	+	BB_G08	BB_G08	stage_0_sporulation_protein_SpoOJ	Unclassified	671.554	0.140902	0.144926	0.972235	0.330934	0.416231
lp28-2	6737	7288	+	BB_G09	BB_G09	hypothetical_protein	Unclassified	223.679	-0.140946	0.140643	-1.00215	0.316269	0.402348
lp28-2	11063	11491	-	BB_G12	BB_G12	hypothetical_protein	Unclassified	410.341	-0.312649	0.285659	-1.09448	0.273743	0.358104
lp28-2	11501	12319	-	BB_G13	BB_G13	hypothetical_protein	Unclassified	697.379	-0.5413	0.327697	-1.65183	0.0985685	0.157558
lp28-2	12309	12752	-	BB_G14	BB_G14	hypothetical_protein	Unclassified	342.17	-0.274654	0.341351	-0.804607	0.421046	0.505863
lp28-2	12749	13141	-	BB_G15	BB_G15	hypothetical_protein	Unclassified	256.115	-0.477359	0.259997	-1.83602	0.0663552	0.114538
lp28-2	13157	13495	-	BB_G16	BB_G16	hypothetical_protein	Unclassified	261.167	-0.216189	0.225854	-0.957208	0.338463	0.424098
lp28-2	13508	14341	-	BB_G17	BB_G17	hypothetical_protein	Unclassified	1207.37	-0.239086	0.235357	-1.01584	0.309704	0.396421
lp28-2	14376	14885	-	BB_G18	BB_G18	hypothetical_protein	Unclassified	381.598	0.0090403	0.28439	0.0317884	0.974641	0.985299
lp28-2	14886	15431	-	BB_G19	BB_G19	hypothetical_protein	Unclassified	451.327	-0.338105	0.27874	-1.21298	0.225139	0.305821
lp28-2	15457	16482	-	BB_G20	BB_G20	hypothetical_protein	Unclassified	1150.67	-0.297616	0.232813	-1.27835	0.201126	0.279594
lp28-2	16494	17684	-	BB_G21	BB_G21	hypothetical_protein	General_function_prediction_only	1337.51	-0.303824	0.223506	-1.35935	0.174035	0.248579
lp28-2	17681	18019	-	BB_G0036	BB_G0036	hypothetical_protein	Unclassified	100.747	-0.683546	0.299584	-2.28165	0.0225099	0.0490493
lp28-2	18030	18827	-	BB_G22	BB_G22	hypothetical_protein	Unclassified	765.944	-0.542425	0.384329	-1.41135	0.15814	0.230022
lp28-2	18837	19619	-	BB_G23	BB_G23	hypothetical_protein	Unclassified	473.217	-0.785156	0.446308	-1.75922	0.0785397	0.131744
lp28-2	19620	22259	-	BB_G24	BB_G24	hypothetical_protein	Unclassified	2994.48	-0.560763	0.350449	-1.60013	0.109571	0.171358
lp28-2	22273	22659	-	BB_G25	BB_G25	hypothetical_protein	Unclassified	245.134	-0.562134	0.279107	-2.01405	0.0440044	0.0829255
lp28-2	22659	23033	-	BB_G26	BB_G26	hypothetical_protein	Unclassified	313.249	-0.416675	0.201411	-2.06878	0.038567	0.0747096
lp28-2	23033	23725	-	BB_G27	BB_G27	hypothetical_protein	Unclassified	760.607	-0.344873	0.170511	-2.02259	0.0431159	0.081727
lp28-2	23722	24108	-	BB_G28	BB_G28	hypothetical_protein	Unclassified	234.787	-0.624921	0.229009	-2.7288	0.00635647	0.0177469
lp28-2	24489	25955	+	BB_G29	BB_G29	hypothetical_protein	Unclassified	2418.01	0.122065	0.188057	0.649085	0.516283	0.59248
lp28-2	25980	26390	+	BB_G30	BB_G30	hypothetical_protein	Unclassified	1057.71	0.707169	0.159842	4.42416	9.68171e-06	0.000123926
lp28-2	26570	27085	+	BB_G31	BB_G31	hypothetical_protein	Unclassified	449.493	0.370132	0.151099	2.4496	0.0143016	0.0341922
lp28-2	27113	27940	+	BB_G32	BB_G32	replicative_DNA_helicase	Replication_recombination_and_repair	1000.75	0.0475346	0.244772	0.194199	0.84602	0.882066
lp28-2	28031	28831	+	BB_G33	BB_G33	hypothetical_protein	Unclassified	1129.86	-0.00441404	0.160414	-0.0275166	0.978048	0.986992
lp28-2	28854	29618	-	BB_G34	BB_G34	hypothetical_protein	Unclassified	594.371	-0.465999	0.248085	-1.87838	0.0603287	0.105893
lp28-3	391	858	+	BB_H02	BB_H02	hypothetical_protein	Unclassified	869.192	-0.520192	0.152753	-3.40545	0.000660546	0.00317014
lp28-3	1045	1368	+	BB_H04	BB_H04	hypothetical_protein	Unclassified	127.637	-0.966852	0.304539	-3.1748	0.00149938	0.00582935
lp28-3	1498	1680	+	BB_H05	BB_H05	hypothetical_protein	Unclassified	181.32	-0.663175	0.196806	-3.36968	0.000752551	0.00345924
lp28-3	2260	2970	-	BB_H06	BB_H06	complement_regulator-acquiring_surface_protein	Unclassified	2824.72	0.436991	0.169148	2.58348	0.00978082	0.0250775
lp28-3	3892	7728	-	BB_H09	BB_H09	type_II_restriction_enzyme_methylase_subunit	Replication_recombination_and_repair	5067.33	-0.595236	0.173776	-3.42531	0.000614108	0.00303551
lp28-3	8018	8431	+	BB_H09a	BB_H09a	hypothetical_protein	Unclassified	301.483	-0.704146	0.18723	-3.76085	0.000169335	0.00113162
lp28-3	9081	9236	+	BB_H0042	BB_H0042	hypothetical_protein	Unclassified	11.1878	-1.51403	0.680124	-2.22611	0.0260068	0.055198
lp28-3	9848	10516	-	BB_H13	BB_H13	protein_RepU	Unclassified	690.068	0.0875643	0.224904	0.389341	0.697024	0.754127
lp28-3	11837	12028	+	BB_H17	BB_H17	hypothetical_protein	Unclassified	64.3355	-0.55268	0.331442	-1.6675	0.095414	0.153995
lp28-3	15565	15810	-	BB_H25	BB_H25	hypothetical_protein	Unclassified	215.973	-0.322624	0.186594	-1.72902	0.0838062	0.138622
lp28-3	16519	17415	+	BB_H26	BB_H26	hypothetical_protein	Unclassified	822.001	-0.58894	0.150301	-3.9184	8.91395e-05	0.000685885
lp28-3	17408	17974	+	BB_H27	BB_H27	hypothetical_protein	Unclassified	371.42	-0.143627	0.124538	-1.15329	0.248793	0.333595
lp28-3	17947	18702	+	BB_H28	BB_H28	PF-32_protein	Unclassified	558.45	-0.235032	0.117338	-2.00303	0.045174	0.0847457
lp28-3	18798	19427	+	BB_H29	BB_H29	plasmid_partition_protein	Unclassified	415.176	-0.574437	0.169022	-3.39859	0.000677331	0.00321105
lp28-3	21470	22219	+	BB_H32	BB_H32	antigen_P35	Unclassified	827.326	0.0945387	0.133394	0.708717	0.4785	0.559539
lp28-3	22678	22953	+	BB_H33	BB_H33	adenine_deaminase	Nucleotide_transport_and_metabolism	232.185	-0.154768	0.177205	-0.873387	0.382452	0.468631
lp28-3	25433	26371	-	BB_H37	BB_H37	lipoprotein	Unclassified	2394.08	0.0210679	0.151562	0.139005	0.889447	0.914734
lp28-3	26978	27445	-	BB_H40	BB_H40	transposase-like_protein	Replication_recombination_and_repair	184.367	-0.73068	0.232606	-3.14128	0.00168213	0.00634262
lp28-3	27625	28197	-	BB_H41	BB_H41	membrane_protein	Unclassified	813.565	-0.31985	0.1922	-1.66415	0.0960822	0.154624
lp28-4	174	608	+	BB_I01	BB_I01	hypothetical_protein	Unclassified	17.0895	-0.11954	0.502494	-0.237893	0.811964	0.855674
lp28-4	736	1104	+	BB_I02	BB_I02	hypothetical_protein	Unclassified	21.5285	-1.8172	0.853715	-2.12857	0.0332895	0.0673071
lp28-4	2536	3351	+	BB_I06	BB_I06	MTA/SAH_nucleosidase	Nucleotide_transport_and_metabolism	60.121	-0.333941	0.240555	-1.38821	0.165072	0.238369
lp28-4	5128	5346	+	BB_I12	BB_I12	hypothetical_protein	Unclassified	4.79417	-1.14494	0.796927	-1.4367	0.150803	0.22109
lp28-4	6603	6833	+	BB_I15	BB_I15	virulence_associated_lipoprotein	Unclassified	7.85971	-0.574874	0.619998	-0.927219	0.353813	0.440347
lp28-4	7183	8538	+	BB_I16	vraA	repetitive_antigen_A	Unclassified	133.886	-0.243745	0.150795	-1.6164	0.106009	0.167044
lp28-4	10495	10647	-	BB_I18	BB_I18	hypothetical_protein	Unclassified	8.3959	1.06259	0.821804	1.29299	0.196014	0.274552
lp28-4	10815	11927	+	BB_I19	BB_I19	hypothetical_protein	Unclassified	61.1444	-0.46345	0.247958	-1.86907	0.0616134	0.107807
lp28-4	11924	12478	+	BB_I20	BB_I20	hypothetical_protein	Unclassified	30.3599	-0.668993	0.344965	-1.93931	0.0524636	0.0952012
lp28-4	12454	13206	+	BB_I21	BB_I21	PF-32_protein	Unclassified	93.1407	-0.271961	0.177492	-1.53224	0.125462	0.191229
lp28-4	13265	13837	+	BB_I22	BB_I22	PF-49_protein	Unclassified	25.0451	-0.672218	0.348899	-1.92668	0.0540192	0.0975981
lp28-4	15352	16530	+	BB_I26	BB_I26	multidrug-efflux_transporter	Carbohydrate_transport_and_metabolism	46.134	-0.408414	0.262806	-1.55405	0.120172	0.183961
lp28-4	18518	19183	-	BB_I29	BB_I29	virulence_associated_lipoprotein	Unclassified	123.373	0.312257	0.216504	1.44227	0.149227	0.219553
lp28-4	20771	21562	-	BB_I34	BB_I34	virulence_associated_lipoprotein	Unclassified	74.2791	-0.722897	0.352695	-2.04964	0.0403997	0.0774742
lp28-4	22095	22931	-	BB_I36	BB_I36	antigen_P35	Unclassified	111.342	-0.745266	0.235241	-3.1681	0.00153439	0.00595157
lp28-4	23159	23995	-	BB_I38	BB_I38	surface_antigen	Unclassified	90.3388	-0.635424	0.268761	-2.36427	0.0180654	0.0412357
lp28-4	24223	25089	-	BB_I39	BB_I39	surface_antigen	Unclassified	1389.54	-0.128046	0.25923	-0.493947	0.621343	0.686531
lp28-4	25794	26036	-	BB_I41	BB_I41	hypothetical_protein	Replication_recombination_and_repair	2.01916	-3.25403	1.39827	-2.32719	0.0199552	0.0446311
lp28-4	26360	26914	+	BB_I42	BB_I42	outer_membrane_protein	Unclassified	182.968	0.078545	0.169763	0.462674	0.643598	0.705035
lp36	188	1081	+	BB_K01	BB_K01	lipoprotein	Unclassified	864.216	-0.312215	0.137656	-2.26809	0.0233238	0.0506008
lp36	5288	6040	-	BB_K07	BB_K07	lipoprotein	Cell_motility	1632.59	-0.480261	0.165343	-2.90463	0.00367691	0.0116438
lp36	6366	6650	+	BB_K09	BB_K09	hypothetical_protein	Carbohydrate_transport_and_metabolism	286.687	-0.143321	0.1852	-0.77387	0.439008	0.522912
lp36	8164	8859	-	BB_K13	BB_K13	hypothetical_protein	Function_unknown	4459.69	0.860006	0.22186	3.87634	0.00010604	0.000770528
lp36	9373	9999	+	BB_K15	BB_K15	antigen_P35	Unclassified	1115.71	0.839324	0.162793	5.15576	2.52608e-07	9.55316e-06
lp36	10301	11947	+	BB_K17	BB_K17	adenine_deaminase	Nucleotide_transport_and_metabolism	2575.75	-0.231455	0.10541	-2.19575	0.0281095	0.0592078
lp36	12602	13237	+	BB_K19	BB_K19	lipoprotein	Unclassified	775.666	-0.145194	0.220311	-0.659042	0.509869	0.587957
lp36	13577	14326	-	BB_K21	BB_K21	PF-32_protein	Unclassified	265.41	-0.297157	0.152619	-1.94705	0.0515293	0.094225
lp36	14302	14841	-	BB_K22	BB_K22	hypothetical_protein	Unclassified	156.668	-0.501386	0.244644	-2.04946	0.0404175	0.0774742
lp36	14834	15760	-	BB_K23	BB_K23	hypothetical_protein	Unclassified	712.093	-0.353456	0.129234	-2.73501	0.00623793	0.0175768
lp36	16275	16886	+	BB_K24	BB_K24	PF-49_protein	Unclassified	320.616	-0.279426	0.176228	-1.58559	0.112831	0.17449
lp36	17380	17583	+	BB_K54	BB_K54	hypothetical_protein	Function_unknown	40.0562	-0.171779	0.256641	-0.669336	0.503281	0.58157
lp36	20389	21453	+	BB_K32	BB_K32	fibronectin-binding_protein	Unclassified	2186.48	-0.322948	0.111871	-2.88679	0.00389188	0.0121275
lp36	21720	21893	+	BB_K33	BB_K33	hypothetical_protein	Unclassified	117.264	0.163348	0.314108	0.520038	0.603037	0.671656
lp36	21912	22133	+	BB_K34	BB_K34	hypothetical_protein	Unclassified	43.176	0.00869925	0.227936	0.0381654	0.969556	0.981351
lp36	22294	22467	+	BB_K35	BB_K35	hypothetical_protein	Unclassified	104.104	-0.107312	0.190566	-0.563123	0.573351	0.643329
lp36	24067	24243	+	BB_K0058	BB_K0058	hypothetical_protein	Unclassified	161.678	0.0567238	0.198145	0.286274	0.774668	0.822097
lp36	25103	25657	+	BB_K40	BB_K40	hypothetical_protein	Replication_recombination_and_repair	4826.97	0.73878	0.209891	3.51982	0.000431832	0.00235384
lp36	25813	26358	-	BB_K41	BB_K41	hypothetical_protein	Unclassified	1480.23	-0.464612	0.144363	-3.21837	0.00128921	0.00519154
lp36	26585	26803	-	BB_K42	BB_K42	hypothetical_protein	Unclassified	70.7441	-0.0381138	0.253751	-0.150202	0.880606	0.910141
lp36	27383	28288	-	BB_K45	BB_K45	immunogenic_protein_P37	Unclassified	3891.2	0.834198	0.282118	2.95691	0.00310734	0.0101784
lp36	29477	30463	-	BB_K47	BB_K47	hypothetical_protein	Unclassified	1981.14	-0.578772	0.19704	-2.93733	0.00331047	0.0107381
lp36	30719	31585	-	BB_K48	BB_K48	immunogenic_protein_P37	Replication_recombination_and_repair	2293.98	-0.403101	0.142569	-2.82741	0.00469265	0.014146
lp36	31827	32822	-	BB_K49	BB_K49	hypothetical_protein	Unclassified	1516.93	-0.709099	0.205272	-3.45444	0.000551435	0.00282335
lp36	33081	34079	-	BB_K50	BB_K50	immunogenic_protein_P37	Replication_recombination_and_repair	2111.3	-0.428647	0.114888	-3.73099	0.000190731	0.00123014
lp36	34403	34588	-	BB_K0059	BB_K0059	hypothetical_protein	Unclassified	24.6788	-0.212971	0.334566	-0.636558	0.524413	0.599741
lp36	34595	35443	-	BB_K52	BB_K52	lipoprotein	Unclassified	440.336	-0.0821968	0.164951	-0.49831	0.618266	0.684494
lp36	35868	36422	+	BB_K53	BB_K53	outer_membrane_protein	Unclassified	837.624	0.228555	0.11745	1.94598	0.0516575	0.0942523
lp38	4576	5496	+	BB_J08	BB_J08	surface_protein	Unclassified	3042.57	0.71038	0.248967	2.85331	0.00432662	0.0133078
lp38	6089	6862	+	BB_J09	BB_J09	outer_surface_protein_D	Unclassified	5747.73	0.288497	0.253541	1.13787	0.255175	0.341053
lp38	7780	7965	-	BB_J11	BB_J11	hypothetical_protein	Unclassified	63.4022	-0.62994	0.223174	-2.82265	0.00476289	0.0143317
lp38	8877	9155	-	BB_J13	BB_J13	hypothetical_protein	Unclassified	219.471	-0.371433	0.210013	-1.76862	0.0769571	0.130124
lp38	10518	11105	-	BB_J16	BB_J16	plasmid_partition_protein	Unclassified	441.599	0.040326	0.154555	0.260917	0.794156	0.840634
lp38	11152	11889	-	BB_J17	BB_J17	PF-32_protein	Unclassified	366.868	-0.306026	0.145818	-2.09869	0.0358445	0.0708375
lp38	11862	12452	-	BB_J18	BB_J18	PF-32_protein	Unclassified	127.842	-0.419954	0.16412	-2.55883	0.0105027	0.0266409
lp38	12445	13440	-	BB_J19	BB_J19	hypothetical_protein	Unclassified	494.858	-0.654596	0.206034	-3.17712	0.00148743	0.00579646
lp38	13577	13738	+	BB_J0056	BB_J0056	hypothetical_protein	Unclassified	6.35302	-0.0851358	0.793804	-0.10725	0.91459	0.937117
lp38	15220	15375	+	BB_J0058	BB_J0058	hypothetical_protein	Unclassified	6.20012	-0.429096	0.577847	-0.742578	0.457737	0.539812
lp38	16520	17329	+	BB_J23	BB_J23	hypothetical_protein	Unclassified	1674.29	0.0613689	0.121795	0.503871	0.614352	0.681521
lp38	17388	18170	+	BB_J24	BB_J24	hypothetical_protein	Unclassified	1103.13	-0.402033	0.136101	-2.95393	0.00313759	0.0102573
lp38	18214	19254	+	BB_J25	BB_J25	hypothetical_protein	Unclassified	1466.43	-0.161545	0.117288	-1.37733	0.168409	0.241371
lp38	19313	20008	+	BB_J26	BB_J26	ABC_transporter_ATP-binding_protein	General_function_prediction_only	1265.88	-0.107643	0.135838	-0.792434	0.428108	0.512866
lp38	20001	21230	+	BB_J27	BB_J27	efflux_ABC_transporter_permease	General_function_prediction_only	1863.54	-0.175415	0.102361	-1.71369	0.0865848	0.142548
lp38	21223	21948	+	BB_J28	BB_J28	hypothetical_protein	Unclassified	712.825	-0.207139	0.135471	-1.52903	0.126257	0.192039
lp38	22043	23008	+	BB_J29	BB_J29	hypothetical_protein	Unclassified	568.936	-0.397292	0.10402	-3.8194	0.000133778	0.000923679
lp38	23366	24088	+	BB_J31	BB_J31	hypothetical_protein	Unclassified	1846.62	0.173907	0.1149	1.51354	0.130142	0.19687
lp38	25337	26407	-	BB_J34	BB_J34	lipoprotein	Unclassified	3413.34	0.184169	0.11692	1.57517	0.115216	0.177354
lp38	26995	28053	-	BB_J36	BB_J36	lipoprotein	Unclassified	1847.8	0.130297	0.12848	1.01414	0.310514	0.397153
lp38	28278	28433	-	BB_J37	BB_J37	hypothetical_protein	Unclassified	67.8225	-0.179345	0.201916	-0.888214	0.374425	0.461172
lp38	29905	30771	-	BB_J41	BB_J41	antigen_P35	Unclassified	905.182	-0.138959	0.191237	-0.726635	0.467449	0.548931
lp38	30942	31133	-	BB_J42	BB_J42	hypothetical_protein	Unclassified	19.3795	-0.472091	0.482807	-0.977804	0.328171	0.414402
lp38	31220	32140	+	BB_J43	BB_J43	hypothetical_protein	Unclassified	546.161	-0.273072	0.148925	-1.83362	0.06671	0.115032
lp38	32498	33220	+	BB_J45	BB_J45	lipoprotein	Unclassified	1527	-0.0279537	0.113213	-0.246912	0.804976	0.851004
lp38	34372	34668	-	BB_J46	BB_J46	hypothetical_protein	Replication_recombination_and_repair	96.4987	-1.0204	0.315215	-3.23716	0.00120726	0.00494798
lp38	34905	35591	-	BB_J47	BB_J47	hypothetical_protein	Unclassified	395.988	-0.527012	0.149736	-3.5196	0.000432199	0.00235384
lp38	35634	36248	-	BB_J48	BB_J48	hypothetical_protein	Unclassified	837.492	-0.452421	0.134362	-3.36719	0.000759393	0.00348107
lp5	264	638	+	BB_T01	BB_T01	hypothetical_protein	Unclassified	1.89469	-0.978198	1.46502	-0.667703	0.504323	0.582369
lp5	744	1097	+	BB_T02	BB_T02	hypothetical_protein	Unclassified	0.141038	-1.41922	5.22643	-0.271546	0.785971	NA
lp5	1208	1576	+	BB_T03	BB_T03	hypothetical_protein	Unclassified	0.144575	-0.352327	5.2679	-0.0668819	0.946676	NA
lp5	2148	3254	+	BB_T04	BB_T04	hypothetical_protein	Unclassified	4.88846	0.157413	0.707786	0.222401	0.824001	0.865072
lp5	4388	4819	+	BB_T07	BB_T07	outer_membrane_protein	Unclassified	698.531	-0.308328	0.165294	-1.86533	0.062135	0.108378
lp54	1461	1970	+	BB_A03	BB_A03	outer_membrane_protein	Unclassified	2194.59	0.728686	0.232671	3.13183	0.0017372	0.00650165
lp54	2045	2893	-	BB_A04	BB_A04	S2_antigen	Unclassified	1508.35	-0.00084719	0.135103	-0.00627068	0.994997	0.997394
lp54	3003	4256	-	BB_A05	BB_A05	S1_antigen	Unclassified	2973.13	-0.212241	0.130545	-1.62581	0.103991	0.164644
lp54	4667	5140	-	BB_A07	BB_A07	ChpAI_protein	Unclassified	556.639	-0.509799	0.166482	-3.06218	0.00219731	0.0076492
lp54	5314	5649	+	BB_A08	BB_A08	hypothetical_protein	Unclassified	254.084	-0.105302	0.123358	-0.85363	0.39331	0.478412
lp54	5646	6518	+	BB_A09	BB_A09	hypothetical_protein	Unclassified	2358.84	-0.270884	0.10071	-2.68974	0.00715067	0.0195703
lp54	6521	7147	+	BB_A10	BB_A10	hypothetical_protein	Unclassified	1176.17	-0.0311008	0.102097	-0.30462	0.760655	0.809808
lp54	7209	8243	+	BB_A11	BB_A11	hypothetical_protein	Unclassified	1894.58	-0.377632	0.130407	-2.89579	0.00378207	0.0118743
lp54	8266	8445	+	BB_A12	BB_A12	BlyA_family_holin	Unclassified	18.3226	-0.333087	0.387008	-0.86067	0.38942	0.475418
lp54	8442	8867	+	BB_A13	BB_A13	hypothetical_protein	Unclassified	389.534	-0.240042	0.136923	-1.75312	0.0795812	0.132822
lp54	9457	10278	+	BB_A15	ospA	outer_surface_protein_A	Unclassified	228830	1.33049	0.35069	3.79393	0.000148282	0.00101539
lp54	10288	11178	+	BB_A16	ospB	outer_surface_protein_B	Unclassified	230343	1.40607	0.364218	3.86053	0.000113144	0.000815026
lp54	12995	13579	+	BB_A19	BB_A19	hypothetical_protein	Unclassified	1963.69	0.269489	0.114897	2.34548	0.0190028	0.0430799
lp54	13555	14307	+	BB_A20	BB_A20	PF-32_protein	Unclassified	843.538	0.133219	0.106928	1.24587	0.212812	0.291073
lp54	14338	14883	+	BB_A21	BB_A21	PF-49_protein	Unclassified	558.593	-0.386405	0.140359	-2.75297	0.00590564	0.0168035
lp54	15370	15801	+	BB_A23	BB_A23	hypothetical_protein	Unclassified	1205.35	0.246119	0.12803	1.92236	0.0545605	0.0982895
lp54	16001	16576	-	BB_A24	dbpA	decorin-binding_protein_A	Unclassified	1659.75	-0.409669	0.0922871	-4.43907	9.03499e-06	0.000119696
lp54	16696	17259	-	BB_A25	dbpB	decorin-binding_protein_B	Unclassified	1315	-0.467902	0.0947044	-4.94066	7.78586e-07	2.19588e-05
lp54	18128	18721	+	BB_A30	BB_A30	hypothetical_protein	Unclassified	1663.38	0.10795	0.0892203	1.20992	0.226309	0.30716
lp54	18725	20077	+	BB_A31	BB_A31	pbsx_family_phage_terminase	Unclassified	3523.12	-0.0402139	0.110485	-0.363976	0.715876	0.772014
lp54	20718	20912	+	BB_A32	BB_A32	hypothetical_protein	Unclassified	106.584	-0.285999	0.180779	-1.58204	0.113641	0.175579
lp54	21087	21626	+	BB_A33	BB_A33	lipoprotein	Unclassified	473.912	-0.52328	0.169923	-3.07951	0.00207343	0.00735043
lp54	21684	23273	-	BB_A34	BB_A34	extracellular_solute-binding_protein_family_5	Inorganic_ion_transport_and_metabolism	2805.54	-0.693925	0.22291	-3.11303	0.00185178	0.0067757
lp54	23777	24415	+	BB_A36	BB_A36	lipoprotein	Unclassified	1366.61	-0.0792396	0.0810488	-0.977677	0.328234	0.414402
lp54	24498	25103	+	BB_A37	BB_A37	hypothetical_protein	Unclassified	953.537	-0.516138	0.142462	-3.62298	0.000291224	0.0017307
lp54	25468	26694	+	BB_A38	BB_A38	phage_portal_protein	Replication_recombination_and_repair	3691.24	0.548178	0.129747	4.22497	2.38975e-05	0.000251206
lp54	27390	27998	+	BB_A40	BB_A40	hypothetical_protein	Unclassified	2058.67	0.214181	0.087073	2.45978	0.0139021	0.0333329
lp54	28014	28931	+	BB_A41	BB_A41	hypothetical_protein	Unclassified	2257.23	-0.0409241	0.0706447	-0.579295	0.56239	0.634452
lp54	28935	29387	+	BB_A42	BB_A42	hypothetical_protein	Unclassified	235.295	-0.275158	0.1332	-2.06576	0.0388511	0.0751724
lp54	29384	29758	+	BB_A43	BB_A43	hypothetical_protein	Unclassified	1129.98	0.289257	0.135695	2.13167	0.0330344	0.0671367
lp54	30094	30633	+	BB_A45	BB_A45	hypothetical_protein	Unclassified	1053.82	-0.116542	0.0810299	-1.43826	0.150362	0.220637
lp54	30710	31780	+	BB_A46	BB_A46	hypothetical_protein	Unclassified	2624.53	-0.131255	0.10279	-1.27693	0.201627	0.279822
lp54	31780	32202	+	BB_A47	BB_A47	hypothetical_protein	Unclassified	924.648	-0.327799	0.10995	-2.98136	0.00286973	0.00953019
lp54	32261	32749	+	BB_A48	BB_A48	hypothetical_protein	Unclassified	1376.23	-0.122027	0.0738128	-1.65319	0.0982923	0.157268
lp54	32742	32960	+	BB_A49	BB_A49	hypothetical_protein	Unclassified	116.449	-0.101644	0.19656	-0.517115	0.605076	0.673025
lp54	34385	34948	+	BB_A51	BB_A51	hypothetical_protein	Unclassified	1040.53	-0.254111	0.120014	-2.11735	0.0342302	0.0685427
lp54	34988	35833	+	BB_A52	BB_A52	outer_membrane_protein	Transcription	2594.16	-0.0408387	0.100294	-0.407188	0.68387	0.742309
lp54	35954	36229	+	BB_A53	BB_A53	Bbs27_protein	Unclassified	142.998	-0.431915	0.22632	-1.90842	0.0563363	0.100476
lp54	36256	36534	+	BB_A54	BB_A54	hypothetical_protein	Unclassified	245.084	-0.441519	0.152125	-2.90235	0.00370379	0.0116947
lp54	38161	39405	-	BB_A57	BB_A57	P45-13	Unclassified	2053.22	-0.713954	0.201436	-3.54432	0.000393621	0.00222029
lp54	39630	39833	+	BB_A58	BB_A58	hypothetical_protein	Unclassified	29.2359	-0.567606	0.334182	-1.69849	0.0894147	0.145869
lp54	39873	40112	-	BB_A59	BB_A59	hypothetical_protein	Unclassified	3010.33	0.492657	0.34849	1.41369	0.157453	0.229222
lp54	40212	41045	-	BB_A60	BB_A60	surface_lipoprotein_P27	Unclassified	1548.55	0.01334	0.129034	0.103383	0.917659	0.939105
lp54	41396	42019	-	BB_A61	BB_A61	hypothetical_protein	Unclassified	1049.93	-0.0693027	0.131456	-0.527195	0.598058	0.667003
lp54	42267	42473	+	BB_A62	lp6.6	6.6_kDa_lipoprotein	Unclassified	3080.67	1.77694	0.360218	4.93297	8.09868e-07	2.24603e-05
lp54	42624	43532	-	BB_A64	BB_A64	P35_antigen	Unclassified	2389.98	0.0664924	0.167118	0.397878	0.69072	0.748768
lp54	43685	44533	-	BB_A65	BB_A65	lipoprotein	Unclassified	1581.97	-0.434092	0.148997	-2.91343	0.00357484	0.0114395
lp54	44712	45947	-	BB_A66	BB_A66	outer_surface_protein	Unclassified	3363.53	-0.160468	0.121694	-1.31862	0.187295	0.264118
lp54	46473	47228	-	BB_A68	cspA	complement_regulator-acquiring_surface_protein_1	Unclassified	2093.91	0.265535	0.205732	1.29069	0.196813	0.275207
lp54	47476	48267	-	BB_A69	BB_A69	putative_surface_protein	Unclassified	1587.54	-0.366696	0.132672	-2.76392	0.00571107	0.0164328
lp54	49853	50077	-	BB_A0078	BB_A0078	lipoprotein	Unclassified	173.681	-0.0713493	0.139505	-0.511446	0.609039	0.676529
lp54	50286	51176	-	BB_A73	BB_A73	antigen_P35	Unclassified	1635.74	-0.0246956	0.116395	-0.212172	0.831973	0.871242
lp54	51706	52479	+	BB_A74	osm28	outer_membrane_porin_OMS28	Cell_motility	9277.69	0.535481	0.322343	1.66121	0.0966704	0.15542
lp54	52706	53503	+	BB_A76	thyX	FAD-dependent_thymidylate_synthase	Nucleotide_transport_and_metabolism	2034.25	0.245565	0.108938	2.25417	0.0241852	0.0521297
lp56	856	1407	+	BB_Q03	BB_Q03	outer_membrane_protein	Unclassified	538.804	-0.273139	0.180374	-1.51429	0.129951	0.19676
lp56	2744	3496	+	BB_Q05	BB_Q05	antigen_P35	Unclassified	552.339	-0.427682	0.195281	-2.19008	0.0285183	0.0597664
lp56	3623	4108	+	BB_Q06	BB_Q06	membrane_protein	Cell_motility	4147.85	0.581198	0.257735	2.25502	0.0241318	0.052082
lp56	4249	4986	-	BB_Q07	BB_Q07	plasmid_partition_protein	Unclassified	181.156	-0.681919	0.222923	-3.059	0.0022208	0.00771485
lp56	5069	5830	-	BB_Q08	BB_Q08	PF-32_protein	Unclassified	88.5345	-0.900029	0.210081	-4.28419	1.83402e-05	0.000203327
lp56	5803	6339	-	BB_Q09	BB_Q09	hypothetical_protein	Unclassified	109.046	-0.872907	0.180969	-4.82351	1.41053e-06	3.40164e-05
lp56	6836	7411	+	BB_Q12	BB_Q12	hypothetical_protein	Unclassified	638.096	-0.548456	0.272021	-2.01622	0.0437766	0.08259
lp56	7433	8392	+	BB_Q13	BB_Q13	hypothetical_protein	Unclassified	1025.83	-0.829368	0.36371	-2.2803	0.02259	0.049137
lp56	8412	8867	+	BB_Q14	BB_Q14	hypothetical_protein	Unclassified	427.605	-0.421826	0.299548	-1.40821	0.159069	0.231171
lp56	8867	9250	+	BB_Q15	BB_Q15	hypothetical_protein	Unclassified	159.822	-0.752675	0.438155	-1.71783	0.0858282	0.141685
lp56	9624	10190	+	BB_Q17	BB_Q17	hypothetical_protein	Unclassified	297.329	-0.412969	0.214305	-1.92702	0.0539769	0.0975981
lp56	10171	11283	+	BB_Q18	BB_Q18	hypothetical_protein	Unclassified	1200.92	-0.539066	0.216059	-2.495	0.0125959	0.0308682
lp56	11297	11725	+	BB_Q19	BB_Q19	hypothetical_protein	Unclassified	510.164	-0.404781	0.188727	-2.1448	0.0319689	0.0654321
lp56	11741	12196	+	BB_Q20	BB_Q20	hypothetical_protein	Unclassified	243.614	-0.628738	0.182603	-3.4432	0.000574866	0.00290753
lp56	12437	13732	+	BB_Q22	BB_Q22	hypothetical_protein	Inorganic_ion_transport_and_metabolism	2211.44	-0.397421	0.223111	-1.78127	0.0748682	0.127253
lp56	13755	14438	+	BB_Q23	BB_Q23	hypothetical_protein	Unclassified	610.48	-0.564991	0.220487	-2.56246	0.0103932	0.0264844
lp56	14442	15392	+	BB_Q24	BB_Q24	hypothetical_protein	Unclassified	938.673	-0.513213	0.207235	-2.47648	0.0132686	0.0321729
lp56	15410	15964	+	BB_Q25	BB_Q25	hypothetical_protein	Unclassified	435.609	-0.336003	0.175439	-1.91521	0.0554655	0.0995135
lp56	15994	16326	+	BB_Q26	BB_Q26	hypothetical_protein	Unclassified	265.806	0.251487	0.200557	1.25394	0.209862	0.287653
lp56	16323	17198	+	BB_Q27	BB_Q27	hypothetical_protein	Unclassified	577.825	0.156933	0.158665	0.989079	0.322625	0.408871
lp56	17208	17813	+	BB_Q28	BB_Q28	hypothetical_protein	Unclassified	734.485	-0.43366	0.161479	-2.68556	0.00724091	0.0197771
lp56	17823	18638	+	BB_Q29	BB_Q29	hypothetical_protein	Unclassified	1014.88	-0.188002	0.159652	-1.17757	0.238968	0.323024
lp56	18920	19267	+	BB_Q31	blyB	holin_protein	Unclassified	219.739	-0.323502	0.223152	-1.4497	0.147143	0.21687
lp56	19585	19938	+	BB_Q33	BB_Q33	hypothetical_protein	Unclassified	444.173	-0.257387	0.126249	-2.03873	0.0414769	0.0789675
lp56	20043	20738	+	BB_Q34	bdrW	protein_BdrW_protein	Unclassified	719.636	0.113272	0.144608	0.78331	0.433445	0.517398
lp56	20844	21455	+	BB_Q35	mlpJ	protein_MlpJ	Unclassified	813.913	-0.281988	0.130257	-2.16487	0.0303979	0.0629913
lp56	21532	22479	-	BB_Q37	BB_Q37	hypothetical_protein	Unclassified	1080.16	-0.664819	0.172464	-3.85483	0.000115812	0.000830652
lp56	22869	23966	+	BB_Q38	BB_Q38	hypothetical_protein	Unclassified	1488.54	-0.0330104	0.174148	-0.189554	0.849659	0.884198
lp56	23976	24542	+	BB_Q39	BB_Q39	hypothetical_protein	Unclassified	712.809	0.0912753	0.1067	0.85544	0.392308	0.478242
lp56	24518	25273	+	BB_Q40	BB_Q40	PF-32_protein	Unclassified	662.074	-0.0958107	0.0920146	-1.04126	0.297757	0.385878
lp56	25890	26426	+	BB_Q42	bdrV	protein_BdrV	Unclassified	280.524	-0.609643	0.156241	-3.90193	9.54269e-05	0.000718508
lp56	26921	28246	+	BB_Q43	bppA	protein_BppA	Unclassified	1620.64	-0.441922	0.145533	-3.03657	0.00239288	0.00818627
lp56	28299	28724	+	BB_Q44	bppB	protein_BppB	Unclassified	189.309	-0.505625	0.205058	-2.46577	0.013672	0.0330191
lp56	28730	29506	-	BB_Q45	bppC	protein_BppC	Replication_recombination_and_repair	854.925	-0.969548	0.257039	-3.77199	0.000161954	0.00109549
lp56	29937	30974	+	BB_Q47	erpX	protein_ErpX	Unclassified	2105.53	-0.0549618	0.123294	-0.44578	0.655756	0.715058
lp56	31168	31710	+	BB_Q48	BB_Q48	hypothetical_protein	Unclassified	339.866	-0.411798	0.16631	-2.47609	0.0132829	0.0321729
lp56	31892	32458	+	BB_Q49	BB_Q49	hypothetical_protein	Unclassified	966.127	-0.243057	0.155627	-1.5618	0.118336	0.18182
lp56	32455	33807	+	BB_Q50	BB_Q50	phage_terminase_large_subunit	Unclassified	1401.44	-0.449115	0.132408	-3.39192	0.000694057	0.00327234
lp56	35115	35807	+	BB_Q52	BB_Q52	hypothetical_protein	Unclassified	1129.62	-0.42743	0.178014	-2.4011	0.0163459	0.0380947
lp56	35819	36385	+	BB_Q53	BB_Q53	hypothetical_protein	Unclassified	692.866	-0.503017	0.227529	-2.21078	0.0270513	0.0573419
lp56	36389	37135	+	BB_Q54	BB_Q54	hypothetical_protein	Unclassified	1181.87	-0.267862	0.124406	-2.15312	0.0313092	0.0645583
lp56	39531	39905	+	BB_Q62	BB_Q62	hypothetical_protein	Unclassified	486.487	-0.657782	0.191217	-3.43997	0.000581778	0.00293357
lp56	40436	43696	-	BB_Q67	BB_Q67	adenine_specific_DNA_methyltransferase	Replication_recombination_and_repair	2339.91	-0.509531	0.137899	-3.69496	0.000219922	0.00137755
lp56	50288	50461	+	BB_Q0091	BB_Q0091	hypothetical_protein	Unclassified	80.2731	-0.10389	0.22553	-0.460649	0.64505	0.705303
lp56	52135	52608	-	BB_Q88	BB_Q88	hypothetical_protein	Unclassified	335.623	-0.451172	0.223074	-2.02252	0.0431228	0.081727

## Sheet: Table S3
Table S3. DE Table 3h amoxicillin vs 3h untreated
Genomic element	start	end	strand	locus	geneID	description	COG_id	baseMean	log2FoldChange	lfcSE	stat	pvalue	padj
chrom	105	677	+	BB_0001	BB_0001	hypothetical_protein	Unclassified	221.334	-0.0286299	0.202241	-0.141563	0.887425	1
chrom	768	1796	-	BB_0002	BB_0002	hypothetical_protein	Carbohydrate_transport_and_metabolism	1574.8	-0.0600432	0.143729	-0.417753	0.676128	1
chrom	3419	5188	+	BB_0004	BB_0004	phosphoglucomutase	Carbohydrate_transport_and_metabolism	2110.9	0.0416102	0.131763	0.315796	0.752157	1
chrom	5251	6306	-	BB_0005	trpS	tryptophan--tRNA_ligase	Translation_ribosomal_structure_and_biogenesis	2098.18	0.00177217	0.101822	0.0174046	0.986114	1
chrom	6309	7397	-	BB_0006	BB_0006	membrane_protein	General_function_prediction_only	2091.28	0.0100823	0.106623	0.0945604	0.924664	1
chrom	7458	8315	-	BB_0007	BB_0007	hypothetical_protein	Unclassified	2254.81	-0.00572301	0.153942	-0.0371765	0.970344	1
chrom	8427	9197	+	BB_0008	BB_0008	hypothetical_protein	Function_unknown	1294.6	0.0887036	0.0858193	1.03361	0.301319	1
chrom	9202	10206	+	BB_0009	BB_0009	hypothetical_protein	Unclassified	754.746	0.100425	0.139648	0.719126	0.472063	1
chrom	10203	10577	+	BB_0010	BB_0010	holo-acyl-carrier_protein_synthase	Lipid_transport_and_metabolism	792.486	-0.0287393	0.265312	-0.108322	0.91374	1
chrom	10581	11420	+	BB_0011	BB_0011	hypothetical_protein	Function_unknown	1331.13	0.131263	0.0997687	1.31568	0.188282	1
chrom	11421	12161	+	BB_0012	truA	tRNA_pseudouridine_synthase_A	Translation_ribosomal_structure_and_biogenesis	713.887	0.00899441	0.165267	0.0544235	0.956598	1
chrom	12154	12753	+	BB_0013	BB_0013	hypothetical_protein	Unclassified	393.419	0.0590988	0.143398	0.412132	0.680243	1
chrom	12746	14728	+	BB_0014	priA	primosomal_protein_N	Replication_recombination_and_repair	1897.49	0.0855412	0.150133	0.569768	0.568835	1
chrom	14725	15345	-	BB_0015	udk	uridine_kinase	Nucleotide_transport_and_metabolism	933.876	0.106851	0.119644	0.893078	0.371816	1
chrom	15345	15716	-	BB_0016	BB_0016	GlpE_protein	Inorganic_ion_transport_and_metabolism	357.311	-0.0238527	0.228805	-0.104249	0.916972	1
chrom	15995	16804	+	BB_0017	BB_0017	integral_membrane_protein	Function_unknown	1042.57	0.0445635	0.123078	0.362076	0.717296	1
chrom	16807	17808	-	BB_0018	BB_0018	ribosomal_large_subunit_pseudouridine_synthase_D	Translation_ribosomal_structure_and_biogenesis	1508.27	0.00805514	0.0772127	0.104324	0.916912	1
chrom	17792	18304	-	BB_0019	BB_0019	hypothetical_protein	Unclassified	399.899	0.0479181	0.106223	0.451109	0.651911	1
chrom	18312	19979	-	BB_0020	BB_0020	diphosphate--fructose-6-phosphate_1-phosphotransferase	Carbohydrate_transport_and_metabolism	14737.5	0.00939149	0.243873	0.0385097	0.969281	1
chrom	21058	22101	-	BB_0022	ruvB	Holliday_junction_DNA_helicase_RuvB	Replication_recombination_and_repair	3136.34	-0.0466418	0.159715	-0.292031	0.770263	1
chrom	22146	22739	-	BB_0023	ruvA	Holliday_junction_DNA_helicase_RuvA	Replication_recombination_and_repair	3650.54	0.00239247	0.271144	0.00882359	0.99296	1
chrom	22819	23958	+	BB_0024	BB_0024	hypothetical_protein	Carbohydrate_transport_and_metabolism	3127.31	-0.0414174	0.136604	-0.303193	0.761743	1
chrom	23965	24696	-	BB_0025	BB_0025	transcriptional_regulator	Function_unknown	4145.81	0.0204748	0.185584	0.110326	0.912151	1
chrom	24697	25623	-	BB_0026	BB_0026	bifunctional_methylenetetrahydrofolate_dehydrogenase/methenyltetrahydrofolate_cyclohydrolase	Coenzyme_transport_and_metabolism	3479.17	0.0215599	0.191394	0.112647	0.910311	1
chrom	25753	26391	+	BB_0027	BB_0027	hypothetical_protein	Unclassified	1996.62	-0.0400072	0.25628	-0.156107	0.875948	1
chrom	26399	27448	+	BB_0028	BB_0028	hypothetical_protein	Unclassified	4312.46	-0.0359224	0.1598	-0.224795	0.822139	1
chrom	27434	27865	-	BB_0029	BB_0029	hypothetical_protein	Function_unknown	403.383	0.117082	0.165988	0.705364	0.480584	1
chrom	27855	28490	-	BB_0030	lepB	signal_peptidase_I	Unclassified	313.677	0.100122	0.111159	0.900709	0.367743	1
chrom	28492	29472	-	BB_0031	lepB	signal_peptidase_I	Cell_motility	2374.61	-0.0177847	0.130599	-0.136178	0.891681	1
chrom	29543	31015	+	BB_0032	BB_0032	hypothetical_protein	Replication_recombination_and_repair	1233.88	0.024899	0.0893175	0.278769	0.780422	1
chrom	31027	31479	+	BB_0033	smpB	SsrA-binding_protein	Posttranslational_modification_protein_turnover_chaperones	431.3	-0.0187667	0.0924116	-0.203077	0.839075	1
chrom	31550	32089	-	BB_0034	BB_0034	outer_membrane_protein_P13	Unclassified	20353.1	-0.0997474	0.412278	-0.241942	0.808825	1
chrom	32157	34037	-	BB_0035	BB_0035	DNA_topoisomerase_IV_subunit_A	Replication_recombination_and_repair	2975.91	0.0431048	0.0666237	0.646989	0.517639	1
chrom	34037	35836	-	BB_0036	BB_0036	DNA_topoisomerase_IV_subunit_B	Replication_recombination_and_repair	4114.01	-0.0435473	0.120212	-0.362255	0.717162	1
chrom	35857	36609	-	BB_0037	BB_0037	1-acyl-sn-glycerol-3-phosphate_acyltransferase	Lipid_transport_and_metabolism	1587.87	0.123553	0.171348	0.721068	0.470868	1
chrom	36606	38123	-	BB_0038	BB_0038	hypothetical_protein	Unclassified	1629.73	-0.0605314	0.0925456	-0.654071	0.513066	1
chrom	38136	39638	-	BB_0039	BB_0039	hypothetical_protein	Unclassified	1575.09	0.0190152	0.0892487	0.213059	0.831281	1
chrom	39826	40677	+	BB_0040	cheR	chemotaxis_protein_methyltransferase	Cell_motility	759.339	0.0407434	0.141507	0.287926	0.773404	1
chrom	40761	41432	-	BB_0042	phoU	phosphate-specific_transport_system_accessory_protein_PhoU	Inorganic_ion_transport_and_metabolism	624.543	-0.0103323	0.123959	-0.083352	0.933572	1
chrom	41443	42483	-	BB_0043	BB_0043	hypothetical_protein	Unclassified	1695.21	-0.0441223	0.15996	-0.275833	0.782677	1
chrom	42480	42881	-	BB_0044	BB_0044	hypothetical_protein	Unclassified	196.738	-0.0685469	0.148904	-0.460344	0.645269	1
chrom	42907	45354	-	BB_0045	BB_0045	P115_protein	Unclassified	2636.33	0.0553722	0.0865435	0.639819	0.52229	1
chrom	45446	45991	+	BB_0046	rnhB	ribonuclease_HII	Replication_recombination_and_repair	383.672	-0.0900404	0.189515	-0.475109	0.634709	1
chrom	46011	46379	-	BB_0047	BB_0047	hypothetical_protein	Unclassified	14541.5	-0.00608473	0.370142	-0.0164389	0.986884	1
chrom	46531	46602	+	BB_t25	BB_t25	rna0_gene=BB_t25	Unclassified	0	NA	NA	NA	NA	NA
chrom	46689	47049	+	tmRNA	tmRNA	tmRNA	Unclassified	593.785	-0.0130691	0.776107	-0.0168393	0.986565	1
chrom	47167	47841	+	BB_0050	BB_0050	hypothetical_protein	Function_unknown	1104.43	-0.0556456	0.132196	-0.420934	0.673804	1
chrom	47917	48606	+	BB_0051	BB_0051	integral_membrane_protein	Function_unknown	382.198	-0.0653569	0.15755	-0.414833	0.678264	1
chrom	48603	49259	-	BB_0052	BB_0052	tRNA/rRNA_methyltransferase	Translation_ribosomal_structure_and_biogenesis	1214.08	0.00180349	0.0674276	0.026747	0.978661	1
chrom	49341	50012	+	BB_0053	ung	uracil-DNA_glycosylase	Replication_recombination_and_repair	582.736	-0.155481	0.232912	-0.667553	0.504419	1
chrom	50112	50474	-	BB_0054	BB_0054	protein-export_membrane_protein_SecG	Cell_motility	1083.59	-0.105582	0.400008	-0.263949	0.791819	1
chrom	50490	51251	-	BB_0055	tpiA	triosephosphate_isomerase	Carbohydrate_transport_and_metabolism	7218.43	-0.0378965	0.313561	-0.120858	0.903803	1
chrom	51253	52434	-	BB_0056	pgk	phosphoglycerate_kinase	Carbohydrate_transport_and_metabolism	36743	-0.00977964	0.302654	-0.032313	0.974222	1
chrom	52454	53461	-	BB_0057	gap	glyceraldehyde_3-phosphate_dehydrogenase	Carbohydrate_transport_and_metabolism	29289	-0.0150365	0.316529	-0.0475044	0.962111	1
chrom	53534	55504	-	BB_0058	BB_0058	hypothetical_protein	General_function_prediction_only	3692.7	-0.0822994	0.124961	-0.658599	0.510153	1
chrom	55501	56280	-	BB_0059	BB_0059	CBS_domain-containing_protein	General_function_prediction_only	4001.75	-0.0269656	0.213689	-0.126191	0.899581	1
chrom	56281	56748	-	BB_0060	BB_0060	endoribonuclease	General_function_prediction_only	606.331	-0.099845	0.198178	-0.503816	0.614391	1
chrom	56832	57185	-	BB_0061	trx	thioredoxin	Posttranslational_modification_protein_turnover_chaperones	1292.3	-0.065464	0.28599	-0.228903	0.818944	1
chrom	57259	57975	+	BB_0062	BB_0062	rRNA_small_subunit_methyltransferase_E	Function_unknown	316.478	-0.0809902	0.240313	-0.337019	0.736102	1
chrom	58029	58982	-	BB_0063	BB_0063	hypothetical_protein	Function_unknown	2088.93	0.0389859	0.101212	0.385192	0.700095	1
chrom	59101	60039	-	BB_0064	fmt	methionyl-tRNA_formyltransferase	Translation_ribosomal_structure_and_biogenesis	2741.29	0.00388381	0.160344	0.0242218	0.980676	1
chrom	60036	60533	-	BB_0065	def	peptide_deformylase	Translation_ribosomal_structure_and_biogenesis	1881.41	-0.0961319	0.211353	-0.454841	0.649223	1
chrom	60568	61257	-	BB_0066	BB_0066	hypothetical_protein	Unclassified	615.127	-0.10069	0.0828642	-1.21512	0.224321	1
chrom	61254	63032	-	BB_0067	BB_0067	peptidase	Unclassified	9775.33	-0.0211281	0.228585	-0.0924299	0.926356	1
chrom	63147	64028	+	BB_0068	BB_0068	haloacid_dehalogenase-like_hydrolase	General_function_prediction_only	3281.51	-0.011825	0.228339	-0.0517871	0.958698	1
chrom	64038	65276	+	BB_0069	BB_0069	aminopeptidase_II	Unclassified	9766.78	-0.0809715	0.255751	-0.316603	0.751545	1
chrom	65291	65752	+	BB_0070	BB_0070	hypothetical_protein	Function_unknown	2110.74	-0.0259412	0.23495	-0.110411	0.912083	1
chrom	65768	67240	+	BB_0071	BB_0071	membrane_protein	Unclassified	1352.77	-0.0219768	0.157134	-0.13986	0.88877	1
chrom	67248	69569	+	BB_0072	BB_0072	membrane_protein	Unclassified	2507.01	-0.0308321	0.139999	-0.22023	0.825692	1
chrom	69566	70126	+	BB_0073	BB_0073	hypothetical_protein	Unclassified	234.979	-0.0495691	0.148171	-0.33454	0.737972	1
chrom	70142	71219	+	BB_0074	prfB	peptide_chain_release_factor_2	Translation_ribosomal_structure_and_biogenesis	8835.52	0.0254199	0.198416	0.128114	0.898059	1
chrom	71201	72610	+	BB_0075	BB_0075	hypothetical_protein	Unclassified	1570.87	-0.0054843	0.0980782	-0.0559176	0.955407	1
chrom	72647	73492	+	BB_0076	ftsY	signal_recognition_particle-docking_protein_FtsY	Cell_motility	683.218	0.0128264	0.132645	0.096697	0.922967	1
chrom	73489	74517	+	BB_0077	BB_0077	hypothetical_protein	Unclassified	488.911	0.0003823	0.195009	0.00196043	0.998436	1
chrom	75774	76454	+	BB_0080	BB_0080	ABC_transporter_ATP-binding_protein	General_function_prediction_only	548.874	0.109845	0.180928	0.607119	0.543772	1
chrom	76451	77701	+	BB_0081	BB_0081	efflux_ABC_transporter_permease	General_function_prediction_only	369.843	-0.0593009	0.236853	-0.25037	0.802301	1
chrom	77711	79009	-	BB_0082	BB_0082	hypothetical_protein	Unclassified	2329.41	-0.00106711	0.0810287	-0.0131695	0.989493	1
chrom	79002	79322	-	BB_0083	BB_0083	hypothetical_protein	Unclassified	787.039	-0.047067	0.246321	-0.19108	0.848463	1
chrom	79505	80773	+	BB_0084	BB_0084	cysteine_desulfurase	Unclassified	1236.17	0.00382359	0.115007	0.0332467	0.973478	1
chrom	80983	81408	+	BB_0085	BB_0085	hypothetical_protein	Unclassified	343.754	0.0668834	0.16593	0.403081	0.686888	1
chrom	81405	82940	+	BB_0086	BB_0086	Mg_chelatase-like_protein	Posttranslational_modification_protein_turnover_chaperones	2621.66	0.0962191	0.0934935	1.02915	0.303408	1
chrom	82970	83920	-	BB_0087	BB_0087	L-lactate_dehydrogenase	Unclassified	9857.57	-0.096739	0.287876	-0.336044	0.736838	1
chrom	84041	85720	-	BB_0088	BB_0088	elongation_factor_EF-4	Cell_motility	8605.56	0.00133311	0.165742	0.00804327	0.993582	1
chrom	85880	86854	-	BB_0089	BB_0089	hypothetical_protein	General_function_prediction_only	1114.28	0.0032613	0.0887892	0.0367308	0.9707	1
chrom	86926	87360	-	BB_0090	BB_0090	V-type_ATP_synthase_subunit_K	Unclassified	2056.45	-0.0724907	0.363664	-0.199334	0.842001	1
chrom	87377	89203	-	BB_0091	BB_0091	V-type_ATP_synthase_subunit_I	Unclassified	4573.76	-0.0581612	0.21062	-0.276143	0.782438	1
chrom	89200	89808	-	BB_0092	BB_0092	V-type_ATPase_subunit_D	Unclassified	854.386	-0.03953	0.102362	-0.38618	0.699363	1
chrom	89811	91115	-	BB_0093	BB_0093	V-type_ATP_synthase_subunit_B	Unclassified	10851.5	-0.0232661	0.218504	-0.106479	0.915202	1
chrom	91137	92864	-	BB_0094	BB_0094	ATP_synthase_subunit_A	Unclassified	8994.55	-0.0714105	0.19197	-0.371988	0.709902	1
chrom	92878	93423	-	BB_0095	BB_0095	hypothetical_protein	Unclassified	953.038	-0.120742	0.163899	-0.736683	0.461315	1
chrom	93433	94032	-	BB_0096	BB_0096	V-type_ATP_synthase_subunit_E	Unclassified	2369.25	-0.0489277	0.205352	-0.238262	0.811678	1
chrom	94219	94605	-	BB_0097	BB_0097	hypothetical_protein	Unclassified	1082.01	-0.0728386	0.202798	-0.359169	0.719469	1
chrom	94611	96953	-	BB_0098	BB_0098	endonuclease_MutS2	Replication_recombination_and_repair	2195.17	-0.00934213	0.109452	-0.0853535	0.93198	1
chrom	96943	97866	-	BB_0099	rsgA	ribosome_biogenesis_GTPase_RsgA	General_function_prediction_only	1603.88	0.00277614	0.0693172	0.0400497	0.968053	1
chrom	97863	98648	-	BB_0100	murI	glutamate_racemase	Cell_wall_membrane_biogenesis	1203.59	0.0129026	0.162959	0.0791773	0.936892	1
chrom	98817	100205	+	BB_0101	asnS	asparagine--tRNA_ligase	Translation_ribosomal_structure_and_biogenesis	3948.57	0.105128	0.100275	1.04841	0.294452	1
chrom	100228	100749	+	BB_0102	BB_0102	hypothetical_protein	Unclassified	401.084	-0.0780763	0.152009	-0.513628	0.607512	1
chrom	100746	101339	-	BB_0103	BB_0103	hypothetical_protein	General_function_prediction_only	929.593	0.0557711	0.0872914	0.638908	0.522883	1
chrom	101525	102949	-	BB_0104	BB_0104	periplasmic_serine_protease_DO	Posttranslational_modification_protein_turnover_chaperones	20466.6	-0.0467748	0.267981	-0.174545	0.861437	1
chrom	103016	103771	-	BB_0105	map	methionine_aminopeptidase	Translation_ribosomal_structure_and_biogenesis	2959.86	-0.0135845	0.170161	-0.079833	0.93637	1
chrom	103764	105299	-	BB_0106	BB_0106	hypothetical_protein	General_function_prediction_only	1605.14	0.0177455	0.118771	0.14941	0.88123	1
chrom	105418	105846	-	BB_0107	nusB	transcription_antitermination_factor_NusB	Transcription	860.055	0.050344	0.165574	0.304057	0.761084	1
chrom	105884	106894	-	BB_0108	BB_0108	basic_membrane_protein	Posttranslational_modification_protein_turnover_chaperones	2672.77	0.00126615	0.12277	0.0103132	0.991771	1
chrom	106974	108170	-	BB_0109	BB_0109	acetyl-CoA_acetyltransferase	Lipid_transport_and_metabolism	5304.68	0.0274351	0.138281	0.198401	0.842731	1
chrom	108307	109671	+	BB_0110	BB_0110	hypothetical_protein	Unclassified	1778.61	-0.0536497	0.0969983	-0.5531	0.580195	1
chrom	109675	111042	-	BB_0111	dnaB	replicative_DNA_helicase	Replication_recombination_and_repair	3191.49	0.0289143	0.116134	0.248974	0.803381	1
chrom	111046	111567	-	BB_0112	rplI	50S_ribosomal_protein_L9	Translation_ribosomal_structure_and_biogenesis	3033.75	-0.0324661	0.259881	-0.124927	0.900581	1
chrom	111585	111875	-	BB_0113	rpsR	30S_ribosomal_protein_S18	Translation_ribosomal_structure_and_biogenesis	1661.26	-0.0385192	0.301756	-0.12765	0.898426	1
chrom	111889	112338	-	BB_0114	BB_0114	single-stranded_DNA-binding_protein	Replication_recombination_and_repair	4538.74	-0.0617734	0.263045	-0.234839	0.814333	1
chrom	112350	112769	-	BB_0115	BB_0115	30S_ribosomal_protein_S6	Translation_ribosomal_structure_and_biogenesis	2611.93	-0.0467094	0.276444	-0.168965	0.865824	1
chrom	112909	114603	-	BB_0116	BB_0116	PTS_system_maltose_and_glucose-specific_transporter_subunit_IIABC	Carbohydrate_transport_and_metabolism	4290.53	0.0305847	0.0897418	0.340808	0.733248	1
chrom	114807	115508	+	BB_0117	BB_0117	hemolysin_III	General_function_prediction_only	546.631	0.0686844	0.137503	0.499513	0.617418	1
chrom	115505	116806	-	BB_0118	rseP	RIP_metalloprotease_RseP	Cell_wall_membrane_biogenesis	1336.35	0.0781463	0.0914794	0.85425	0.392966	1
chrom	117678	118370	-	BB_0120	uppS	isoprenyl_transferase	Lipid_transport_and_metabolism	4046.96	-0.0138678	0.270199	-0.0513244	0.959067	1
chrom	118375	118929	-	BB_0121	frr	ribosome_recycling_factor	Translation_ribosomal_structure_and_biogenesis	3978.05	-0.0241745	0.264308	-0.0914635	0.927124	1
chrom	118964	119803	-	BB_0122	tsf	elongation_factor_Ts	Translation_ribosomal_structure_and_biogenesis	5825.11	-0.0309691	0.292307	-0.105947	0.915624	1
chrom	119807	120589	-	BB_0123	rpsB	30S_ribosomal_protein_S2	Translation_ribosomal_structure_and_biogenesis	11043.4	-0.0142644	0.269263	-0.0529758	0.957751	1
chrom	120804	121082	-	BB_0124	BB_0124	hypothetical_protein	Unclassified	124.197	-0.108518	0.20636	-0.525864	0.598983	1
chrom	121101	121823	-	BB_0125	BB_0125	hypothetical_protein	Unclassified	2011.68	-0.0242782	0.222394	-0.109168	0.913069	1
chrom	121880	122491	-	BB_0126	BB_0126	hypothetical_protein	General_function_prediction_only	1772.16	-0.0314929	0.205789	-0.153034	0.878371	1
chrom	122491	124146	-	BB_0127	BB_0127	30S_ribosomal_protein_S1	Translation_ribosomal_structure_and_biogenesis	17979.4	-0.017736	0.257214	-0.0689541	0.945026	1
chrom	124149	124814	-	BB_0128	cmk	cytidylate_kinase	Nucleotide_transport_and_metabolism	2576.72	0.0483831	0.2919	0.165752	0.868352	1
chrom	124798	125547	-	BB_0129	BB_0129	hypothetical_protein	Translation_ribosomal_structure_and_biogenesis	707.132	-0.0359325	0.104463	-0.343972	0.730867	1
chrom	125534	126301	-	BB_0130	BB_0130	hypothetical_protein	Unclassified	655.704	0.095845	0.0798881	1.19974	0.23024	1
chrom	126316	127413	-	BB_0131	recA	recombinase_A	Replication_recombination_and_repair	10584.8	-0.0398607	0.231732	-0.172012	0.863428	1
chrom	127427	130132	-	BB_0132	BB_0132	transcription_elongation_factor_GreA	Function_unknown	7757.2	-0.0731184	0.161958	-0.451465	0.651655	1
chrom	130170	131114	-	BB_0133	BB_0133	hypothetical_protein	General_function_prediction_only	4205.35	-0.0142063	0.214581	-0.0662048	0.947215	1
chrom	131298	132425	+	BB_0134	BB_0134	hypothetical_protein	General_function_prediction_only	1426.09	0.0403112	0.12663	0.318339	0.750228	1
chrom	132472	133842	-	BB_0135	hisS	histidine--tRNA_ligase	Translation_ribosomal_structure_and_biogenesis	4987.88	-0.0294202	0.166704	-0.176481	0.859916	1
chrom	133975	135864	+	BB_0136	BB_0136	penicillin-binding_protein	Cell_wall_membrane_biogenesis	2861.58	-0.028284	0.121741	-0.23233	0.816282	1
chrom	135874	137766	-	BB_0137	BB_0137	long-chain-fatty-acid_CoA_ligase	Lipid_transport_and_metabolism	10580.4	-0.0527423	0.23461	-0.224808	0.822128	1
chrom	137880	138089	-	BB_0138	BB_0138	hypothetical_protein	Unclassified	11.0166	-0.666234	0.542515	-1.22805	0.219429	1
chrom	138434	138745	-	BB_0139	BB_0139	hypothetical_protein	Unclassified	340.051	0.0201398	0.155214	0.129755	0.896761	1
chrom	141979	142932	-	BB_0141	BB_0141	membrane_fusion_protein	Secondary_metabolites_biosynthesis_transport_and_catabolism	3770.41	-0.00990901	0.124987	-0.0792806	0.936809	1
chrom	142944	144230	-	BB_0142	BB_0142	outer_membrane_efflux_protein	Cell_motility	2696	0.112095	0.0780262	1.43664	0.150821	1
chrom	144307	144597	+	BB_0143	BB_0143	membrane_protein_insertion_efficiency_factor	Function_unknown	112.085	0.133934	0.224948	0.595399	0.551577	1
chrom	144586	145458	-	BB_0144	BB_0144	glycine/betaine_ABC_transporter_substrate-binding_protein	Unclassified	7214.67	0.0375202	0.249041	0.150659	0.880245	1
chrom	145471	146370	-	BB_0145	BB_0145	glycine/betaine_ABC_transporter_permease	Unclassified	2228.21	0.00426178	0.176299	0.0241737	0.980714	1
chrom	146377	147495	-	BB_0146	BB_0146	glycine/betaine_ABC_transporter_ATP-binding_protein	Unclassified	2511.7	-0.0398204	0.173693	-0.229258	0.818669	1
chrom	147649	148659	-	BB_0147	BB_0147	flagellin	Cell_motility	78376.1	0.00411816	0.355179	0.0115946	0.990749	1
chrom	148786	150783	-	BB_0149	BB_0149	flagellar_hook-associated_protein_FliD	Cell_motility	8161.7	-0.0271907	0.187417	-0.145081	0.884647	1
chrom	150974	152179	+	BB_0151	nagA	N-acetylglucosamine-6-phosphate_deacetylase	Carbohydrate_transport_and_metabolism	4203.11	-0.0113039	0.106387	-0.106253	0.915381	1
chrom	152206	153012	+	BB_0152	nagB	glucosamine-6-phosphate_deaminase	Carbohydrate_transport_and_metabolism	1314.69	-0.0489336	0.113692	-0.430404	0.666902	1
chrom	153075	153686	-	BB_0153	BB_0153	superoxide_dismutase	Inorganic_ion_transport_and_metabolism	1996.6	-0.0612125	0.196428	-0.311629	0.755323	1
chrom	153701	156400	-	BB_0154	secA	protein_translocase_subunit_SecA	Cell_motility	26361.4	-0.0476051	0.229175	-0.207724	0.835445	1
chrom	156462	157598	+	BB_0155	BB_0155	lipoprotein	Unclassified	1180.56	-0.0177857	0.127467	-0.139532	0.88903	1
chrom	157627	158061	+	BB_0156	BB_0156	hypothetical_protein	Unclassified	201.734	-0.054551	0.231327	-0.235817	0.813574	1
chrom	158076	158474	+	BB_0157	BB_0157	hypothetical_protein	Unclassified	387.571	-0.115047	0.235113	-0.489325	0.624612	1
chrom	158628	159344	+	BB_0158	BB_0158	S2_lipoprotein	Unclassified	1303.18	-0.0970695	0.209596	-0.463126	0.643274	1
chrom	159368	160042	+	BB_0159	BB_0159	hypothetical_protein	Unclassified	730.472	-0.0610157	0.12009	-0.508081	0.611396	1
chrom	160090	161208	+	BB_0160	alr	alanine_racemase	Cell_wall_membrane_biogenesis	890.956	-0.0318858	0.192336	-0.165782	0.868328	1
chrom	161200	162801	-	BB_0161	BB_0161	hypothetical_protein	Unclassified	1630.54	0.0210041	0.0783244	0.268168	0.78857	1
chrom	162878	163045	+	BB_0162	BB_0162	hypothetical_protein	Unclassified	117.326	-0.0505022	0.21939	-0.230194	0.817941	1
[truncated: 1,226 more rows]

## Sheet: Table S4
Table S4. DE Table 24h amoxicillin vs 24h untreated
[truncated: 1,380 more rows]
